# Supplementary material for: Accurate identification of traps and pinch-outs on a stratigraphic reservoir-A case from Hala’alate Mountain in the Junggar Basin, China
Source: PLoS One. 2024 May 31;19(5):e0303467. doi: 10.1371/journal.pone.0303467 (PMC11142507; doi:10.1371/journal.pone.0303467)
Supplement: S1 Fig — (XLSX) [file pone.0303467.s001.xlsx]

## Sheet: Sheet2
Well	MD	Horizon	quartz	feldspar	plagioclase	debris	Rock Naming	X	Y				Coordinate points
Hq20	560.8	J	30	16	7	47	Feldspar lithic sandstone	62	30				50	100
Hq21	466	J	21	12	6	61	Lithic sandstone	71.5	21				100	0
Hq21	466	J	19	12	8	61	Lithic sandstone	70.5	19				0	0
Hq21	470.5	J	18	12	10	60	Feldspar lithic sandstone	69	18				50	100
Hq20	452.2	K	15	25	10	50	Feldspar lithic sandstone	57.5	15				45	90
Hq20	452.2	K	17	25	13	45	Feldspar lithic sandstone	53.5	17				55	90
Hq21	483.7	J	21	14	11	54	Feldspar lithic sandstone	64.5	21				50	90
Hq21	483.7	J	19	14	11	56	Feldspar lithic sandstone	65.5	19				50	75
Hq21	483.7	J	18	14	11	57	Feldspar lithic sandstone	66	18				37.5	75
Hq22	644.5	J	18	10	10	62	Feldspar lithic sandstone	71	18				50	50
Hq21	470.5	J	18	15	13	54	Feldspar lithic sandstone	63	18				62.5	75
Hq21	476.5	J	16	15	13	56	Feldspar lithic sandstone	64	16				50	75
Hq22	644.5	J	15	10	10	65	Lithic sandstone	72.5	15				37.5	75
Hq20	526.2	J	35	15	11	39	Feldspar lithic sandstone	56.5	35				42.5	65
Hq21	364	K	22	15	6	57	Feldspar lithic sandstone	68	22				25	0
Hq22	648.7	J	15	10	10	65	Lithic sandstone	72.5	15				50	0
Hq20	533.4	J	34	16	10	40	Feldspar lithic sandstone	57	34				50	50
Hq20	533.4	J	30	16	10	44	Feldspar lithic sandstone	59	30				57.5	65
Hq20	533.4	J	35	18	8	39	Feldspar lithic sandstone	56.5	35				75	0
Hq20	540.5	J	31	17	9	43	Feldspar lithic sandstone	58.5	31
Hq20	540.5	J	32	16	8	44	Feldspar lithic sandstone	60	32
Hq20	517.2	J	35	18	12	35	Feldspar lithic sandstone	52.5	35
Hq20	517.2	J	33	18	12	37	Feldspar lithic sandstone	53.5	33
Hq20	517.2	J	35	18	12	35	Feldspar lithic sandstone	52.5	35
Hq20	540.5	J	31	17	9	43	Feldspar lithic sandstone	58.5	31
Hq20	540.5	J	30	15	7	48	Feldspar lithic sandstone	63	30
Hq20	526.2	J	32	19	11	38	Feldspar lithic sandstone	54	32
Hq20	526.2	J	32	15	10	43	Feldspar lithic sandstone	59	32
Hq20	517.2	J	33	16	11	40	Feldspar lithic sandstone	56.5	33
Hq20	517.2	J	35	16	11	38	Feldspar lithic sandstone	55.5	35
Hq21	488.7	J	20	15	12	53	Feldspar lithic sandstone	63	20
Hq21	488.7	J	25	17	14	44	Feldspar lithic sandstone	56.5	25
Hq21	491.7	J	21	17	14	48	Feldspar lithic sandstone	58.5	21
Hq21	494.2	J	19	17	14	50	Feldspar lithic sandstone	59.5	19
Hq21	494.2	J	23	17	14	46	Feldspar lithic sandstone	57.5	23
Hq21	507	J	19	14	12	55	Feldspar lithic sandstone	64.5	19
Hq21	507	J	25	14	12	49	Feldspar lithic sandstone	61.5	25
Hq21	507	J	24	14	12	50	Feldspar lithic sandstone	62	24
Hq21	502	J	26	15	13	46	Feldspar lithic sandstone	59	26
Hq21	502	J	25	14	12	49	Feldspar lithic sandstone	61.5	25
Hq21	512.7	J	21	15	12	52	Feldspar lithic sandstone	62.5	21
Hq20	526.2	J	32	15	10	43	Feldspar lithic sandstone	59	32
Hq20	526.8	J	33	15	10	42	Feldspar lithic sandstone	58.5	33
Hq20	452.5	K	15	26	11	48	Feldspar lithic sandstone	55.5	15
Hq20	490	K	18	22	13	47	Feldspar lithic sandstone	56	18
Hq20	513.7	J	22	20	13	45	Feldspar lithic sandstone	56	22
Hq20	513.7	J	28	22	13	37	Feldspar lithic sandstone	51	28
Hq20	513.7	J	30	18	13	39	Feldspar lithic sandstone	54	30
Hq20	513.7	J	35	18	11	36	Feldspar lithic sandstone	53.5	35
Hq20	526.8	J	35	15	10	40	Feldspar lithic sandstone	57.5	35
Hq22	641.4	J	20	15	15	50	Feldspar lithic sandstone	60	20
Hq22	644.5	J	20	10	10	60	Lithic sandstone	70	20
Hq20	517.2	J	28	16	13	43	Feldspar lithic sandstone	57	28
Hq20	553.2	J	28	16	7	49	Feldspar lithic sandstone	63	28
Hq20	553.2	J	30	16	7	47	Feldspar lithic sandstone	62	30
Hq20	560.8	J	32	15	6	47	Feldspar lithic sandstone	63	32
Hq20	560.8	J	32	15	6	47	Feldspar lithic sandstone	63	32
Hq20	526.8	J	33	17	10	40	Feldspar lithic sandstone	56.5	33
Hq20	533.4	J	35	15	10	40	Feldspar lithic sandstone	57.5	35
Hq20	533.4	J	35	20	10	35	Feldspar lithic sandstone	52.5	35
Hq20	533.4	J	32	15	10	43	Feldspar lithic sandstone	59	32
Hq20	560.8	J	30	13	7	50	Feldspar lithic sandstone	65	30
Hq20	540.5	J	30	15	7	48	Feldspar lithic sandstone	63	30
Hq20	540.5	J	28	16	7	49	Feldspar lithic sandstone	63	28
Hq20	540.5	J	30	16	7	47	Feldspar lithic sandstone	62	30
Hq20	540.5	J	27	16	7	50	Feldspar lithic sandstone	63.5	27
Hq21	480.5	J	17	14	12	57	Feldspar lithic sandstone	65.5	17
Hq22	644.5	J	15	10	10	65	Lithic sandstone	72.5	15
Hq20	560.8	J	28	16	7	49	Feldspar lithic sandstone	63	28
Hq20	560.8	J	30	16	7	47	Feldspar lithic sandstone	62	30
Hq22	648.7	J	15	10	10	65	Lithic sandstone	72.5	15
Hq22	648.7	J	15	10	10	65	Lithic sandstone	72.5	15
Hq20	547.6	J	28	15	6	51	Feldspar lithic sandstone	65	28
Hq20	547.6	J	30	16	7	47	Feldspar lithic sandstone	62	30
Hq20	553.2	J	31	15	6	48	Feldspar lithic sandstone	63.5	31
Hq20	553.2	J	30	16	7	47	Feldspar lithic sandstone	62	30
Hq20	553.2	J	29	16	7	48	Feldspar lithic sandstone	62.5	29
Hq20	553.2	J	30	13	7	50	Feldspar lithic sandstone	65	30
Hq211	507	J	15	5	9	71	Lithic sandstone	78.5	15
Hq23	310.2	K	22	12	19	47	Feldspar lithic sandstone	58	22
Hq23	310.2	K	20	8	15	57	Feldspar lithic sandstone	67	20
Hq23	394	K	19	12	20	49	Feldspar lithic sandstone	58.5	19
Hq23	310.75	K	15	10	18	57	Feldspar lithic sandstone	64.5	15
Hq23	394	K	23	10	16	51	Feldspar lithic sandstone	62.5	23
Hq211	507	J	22	7	10	61	Lithic sandstone	72	22
