# Supplementary material for: Accurate identification of traps and pinch-outs on a stratigraphic reservoir-A case from Hala’alate Mountain in the Junggar Basin, China
Source: PLoS One. 2024 May 31;19(5):e0303467. doi: 10.1371/journal.pone.0303467 (PMC11142507; doi:10.1371/journal.pone.0303467)
Supplement: S2 Fig — (XLSX) [file pone.0303467.s002.xlsx]

## Sheet: Sheet1
WELL	Drilling thickness	Energy Half hour	prediction	Stratum thickness	C
Hq22	54.5	32	52.3684	54.5	-0.0391119
HQ24	42	28	44.0356	42	0.0484667
21-Q6	59.5	34	56.5348	59.5	-0.0498353
Hq22-q5	28	22	31.5364	28	0.1263
Hq22-q7	57	35	58.618	57	0.028386
Hq21-q10	28.5	20	27.37	28.5	-0.0396491
