# Supplementary material for: Accurate identification of traps and pinch-outs on a stratigraphic reservoir-A case from Hala’alate Mountain in the Junggar Basin, China
Source: PLoS One. 2024 May 31;19(5):e0303467. doi: 10.1371/journal.pone.0303467 (PMC11142507; doi:10.1371/journal.pone.0303467)
Supplement: S3 Fig — (XLSX) [file pone.0303467.s003.xlsx]

## Sheet: Sheet1
MD	Gamma	Poissons ratio	Poisson's ratio reconstruction			Top depth	Bottom depth
170.06	79.6	0.43	0.42			170.06	207.246	water layer
170.137	77.58	0.43	0.41			212.809	411.233	water layer
170.213	75.74	0.43	0.41			423.044	448.8	oil-water layer
170.289	73.99	0.43	0.41			455.125	457.411	water layer
170.365	72.33	0.43	0.4			468.002	486.062	oil layer
170.441	70.8	0.42	0.4			493.834	507.626	oil layer
170.518	69.45	0.42	0.39			510.065	511.208	oil layer
170.594	68.24	0.42	0.39			526.753	528.81	oil layer
170.67	67.18	0.42	0.38			530.258	532.544	oil layer
170.746	66.36	0.42	0.38			533.306	534.373	oil layer
170.822	65.86	0.42	0.38			535.82	537.268	oil layer
170.899	65.67	0.42	0.37			545.574	547.327	oil layer
170.975	65.61	0.42	0.37			548.851	553.129	oil layer
171.051	65.39	0.42	0.37			568.696	583.826	oil-water layer
171.127	64.91	0.42	0.37
171.203	64.24	0.43	0.36
171.28	63.71	0.43	0.36
171.356	63.59	0.43	0.36
171.432	63.89	0.43	0.36
171.508	64.44	0.43	0.35
171.584	64.98	0.42	0.35
171.661	65.23	0.42	0.34
171.737	65.08	0.41	0.33
171.813	64.63	0.41	0.33
171.889	64.15	0.41	0.32
171.965	63.9	0.41	0.32
172.042	64.21	0.41	0.32
172.118	65.17	0.42	0.32
172.194	66.82	0.42	0.33
172.27	69.1	0.42	0.34
172.346	71.86	0.42	0.34
172.423	74.91	0.42	0.35
172.499	78.22	0.42	0.36
172.575	81.85	0.41	0.37
172.651	85.63	0.41	0.38
172.727	89.1	0.41	0.4
172.804	91.7	0.41	0.41
172.88	92.99	0.41	0.41
172.956	93.01	0.41	0.42
173.032	92.32	0.39	0.41
173.108	91.71	0.39	0.42
173.185	91.84	0.39	0.42
173.261	92.76	0.39	0.42
173.337	94.06	0.39	0.43
173.413	95.16	0.39	0.43
173.489	95.66	0.39	0.42
173.566	95.35	0.38	0.42
173.642	94.17	0.38	0.42
173.718	92.06	0.38	0.42
173.794	89.13	0.38	0.42
173.87	85.74	0.38	0.42
173.947	82.45	0.39	0.42
174.023	79.77	0.39	0.42
174.099	77.95	0.4	0.42
174.175	76.92	0.42	0.42
174.251	76.28	0.42	0.43
174.328	75.66	0.43	0.43
174.404	74.98	0.43	0.43
174.48	74.42	0.43	0.43
174.556	74.4	0.43	0.43
174.632	75.15	0.43	0.43
174.709	76.51	0.42	0.43
174.785	78.02	0.42	0.43
174.861	79.08	0.41	0.42
174.937	79.32	0.41	0.42
175.013	78.84	0.4	0.42
175.09	78.11	0.4	0.42
175.166	77.66	0.4	0.42
175.242	77.8	0.39	0.42
175.318	78.48	0.39	0.42
175.394	79.21	0.39	0.42
175.471	79.46	0.39	0.42
175.547	78.93	0.39	0.42
175.623	77.62	0.39	0.42
175.699	75.94	0.38	0.42
175.775	74.4	0.38	0.42
175.852	73.25	0.38	0.42
175.928	72.58	0.38	0.42
176.004	72.3	0.39	0.42
176.08	72.22	0.39	0.42
176.156	72.12	0.39	0.42
176.233	71.91	0.39	0.42
176.309	71.69	0.39	0.42
176.385	71.59	0.4	0.42
176.461	71.58	0.4	0.43
176.537	71.54	0.4	0.43
176.614	71.4	0.4	0.43
176.69	71.17	0.4	0.43
176.766	70.88	0.4	0.43
176.842	70.55	0.4	0.43
176.918	70.29	0.41	0.43
176.995	70.28	0.41	0.43
177.071	70.56	0.41	0.43
177.147	71.06	0.41	0.43
177.223	71.55	0.41	0.43
177.299	71.85	0.4	0.43
177.376	71.93	0.4	0.43
177.452	71.9	0.4	0.43
177.528	72.03	0.4	0.43
177.604	72.65	0.39	0.43
177.68	73.81	0.39	0.43
177.757	75.31	0.39	0.43
177.833	76.67	0.39	0.43
177.909	77.5	0.38	0.43
177.985	77.65	0.38	0.43
178.061	77.27	0.38	0.43
178.138	76.63	0.39	0.43
178.214	75.87	0.39	0.43
178.29	75.13	0.39	0.43
178.366	74.37	0.39	0.43
178.442	73.47	0.38	0.43
178.519	72.33	0.38	0.42
178.595	71.03	0.38	0.42
178.671	69.78	0.38	0.42
178.747	68.75	0.38	0.42
178.823	68.01	0.37	0.42
178.9	67.56	0.38	0.42
178.976	67.42	0.38	0.42
179.052	67.6	0.38	0.42
179.128	67.99	0.38	0.42
179.204	68.43	0.38	0.43
179.281	68.76	0.38	0.43
179.357	68.85	0.38	0.43
179.433	68.62	0.38	0.43
179.509	68.35	0.38	0.43
179.585	68.65	0.39	0.43
179.662	70.11	0.39	0.44
179.738	72.81	0.39	0.44
179.814	76.23	0.39	0.44
179.89	79.58	0.39	0.44
179.966	82.05	0.39	0.44
180.043	83.15	0.39	0.44
180.119	82.87	0.39	0.44
180.195	81.52	0.38	0.44
180.271	79.51	0.38	0.43
180.347	77.14	0.37	0.43
180.424	74.73	0.37	0.43
180.5	72.62	0.37	0.42
180.576	71.21	0.37	0.42
180.652	70.67	0.37	0.42
180.728	70.94	0.37	0.42
180.805	71.95	0.37	0.42
180.881	73.65	0.38	0.43
180.957	75.84	0.38	0.43
181.033	78.22	0.38	0.43
181.109	80.59	0.39	0.44
181.186	82.77	0.39	0.44
181.262	84.48	0.39	0.44
181.338	85.66	0.39	0.44
181.414	86.44	0.39	0.45
181.49	87.06	0.4	0.45
181.567	87.73	0.4	0.45
181.643	88.62	0.4	0.45
181.719	89.69	0.4	0.45
181.795	90.69	0.4	0.45
181.871	91.26	0.4	0.45
181.948	91.05	0.39	0.45
182.024	89.96	0.41	0.46
182.1	88.23	0.41	0.45
182.176	86.14	0.41	0.45
182.252	83.99	0.41	0.45
182.329	82.05	0.4	0.44
182.405	80.53	0.4	0.44
182.481	79.44	0.4	0.43
182.557	78.81	0.4	0.43
182.633	78.73	0.41	0.43
182.71	79.26	0.41	0.43
182.786	80.38	0.41	0.44
182.862	82.04	0.41	0.44
182.938	84.14	0.41	0.44
183.014	86.47	0.39	0.43
183.091	88.6	0.39	0.43
183.167	90.1	0.39	0.43
183.243	90.77	0.39	0.43
183.319	90.79	0.39	0.43
183.395	90.56	0.39	0.43
183.472	90.32	0.39	0.43
183.548	89.93	0.39	0.43
183.624	89.09	0.39	0.43
183.7	87.62	0.39	0.42
183.776	85.64	0.38	0.42
183.853	83.42	0.38	0.42
183.929	81.27	0.38	0.42
184.005	79.21	0.38	0.42
184.081	77.03	0.38	0.42
184.157	74.62	0.38	0.41
184.234	72.06	0.37	0.41
184.31	69.65	0.37	0.41
184.386	67.73	0.37	0.41
184.462	66.53	0.37	0.4
184.538	66.01	0.37	0.41
184.615	65.98	0.37	0.41
184.691	66.2	0.37	0.41
184.767	66.68	0.38	0.41
184.843	67.76	0.38	0.41
184.919	69.8	0.39	0.42
184.996	72.97	0.39	0.42
185.072	77.12	0.4	0.42
185.148	81.62	0.4	0.43
185.224	85.5	0.39	0.43
185.3	87.82	0.39	0.43
185.377	88.23	0.39	0.43
185.453	87.14	0.39	0.43
185.529	85.46	0.39	0.44
185.605	84.11	0.39	0.44
185.681	83.48	0.39	0.44
185.758	83.5	0.39	0.44
185.834	83.81	0.39	0.44
185.91	84.05	0.39	0.44
185.986	84.04	0.39	0.44
186.062	83.8	0.38	0.44
186.139	83.56	0.38	0.44
186.215	83.44	0.38	0.44
186.291	83.5	0.38	0.44
186.367	83.7	0.38	0.44
186.443	83.84	0.38	0.44
186.52	83.84	0.38	0.44
186.596	83.99	0.39	0.44
186.672	84.64	0.39	0.45
186.748	85.94	0.39	0.45
186.824	87.79	0.39	0.45
186.901	89.78	0.39	0.45
186.977	91.23	0.39	0.45
187.053	91.6	0.4	0.45
187.129	90.82	0.4	0.45
187.205	89.23	0.39	0.45
187.282	87.38	0.38	0.44
187.358	85.64	0.37	0.44
187.434	84.1	0.37	0.43
187.51	82.65	0.36	0.43
187.586	81.24	0.36	0.42
187.663	79.9	0.36	0.42
187.739	78.69	0.36	0.41
187.815	77.59	0.36	0.41
187.891	76.51	0.37	0.42
187.967	75.3	0.37	0.42
188.044	73.76	0.4	0.44
188.12	71.86	0.41	0.44
188.196	69.9	0.41	0.44
188.272	68.45	0.41	0.44
188.348	68.05	0.41	0.44
188.425	69.01	0.41	0.44
188.501	71.13	0.41	0.44
188.577	73.68	0.41	0.45
188.653	75.77	0.41	0.45
188.729	76.71	0.42	0.45
188.806	76.34	0.41	0.45
188.882	75.1	0.41	0.45
188.958	73.68	0.42	0.45
189.034	72.57	0.39	0.43
189.11	71.92	0.39	0.43
189.187	71.7	0.39	0.44
189.263	71.73	0.39	0.44
189.339	71.67	0.39	0.44
189.415	71.4	0.39	0.44
189.491	71.15	0.39	0.44
189.568	71.16	0.39	0.44
189.644	71.52	0.39	0.43
189.72	72.16	0.39	0.43
189.796	72.92	0.39	0.43
189.872	73.79	0.39	0.43
189.949	74.89	0.39	0.43
190.025	76.25	0.39	0.43
190.101	77.9	0.39	0.43
190.177	79.86	0.39	0.43
190.253	81.82	0.39	0.43
190.33	83.3	0.39	0.43
190.406	83.98	0.39	0.43
190.482	83.75	0.39	0.43
190.558	82.75	0.39	0.43
190.634	81.32	0.39	0.43
190.711	79.83	0.39	0.43
190.787	78.77	0.39	0.43
190.863	78.61	0.4	0.43
190.939	79.35	0.4	0.44
191.015	80.58	0.4	0.44
191.092	81.8	0.4	0.44
191.168	82.57	0.4	0.44
191.244	82.89	0.4	0.44
191.32	83.2	0.4	0.44
191.396	84.06	0.4	0.44
191.473	85.74	0.4	0.44
191.549	88.13	0.4	0.43
191.625	90.66	0.39	0.43
191.701	92.56	0.39	0.43
191.777	93.13	0.39	0.43
191.854	91.97	0.39	0.43
191.93	89.12	0.38	0.42
192.006	85.07	0.4	0.43
192.082	80.6	0.4	0.43
192.158	76.49	0.4	0.43
192.235	73.44	0.4	0.42
192.311	71.87	0.4	0.43
192.387	71.74	0.4	0.43
192.463	72.56	0.4	0.43
192.539	73.68	0.41	0.43
192.616	74.7	0.41	0.43
192.692	75.5	0.41	0.44
192.768	76.1	0.42	0.44
192.844	76.67	0.42	0.44
192.92	77.29	0.42	0.45
192.997	77.85	0.42	0.45
193.073	78.12	0.4	0.43
193.149	77.87	0.4	0.43
193.225	77.05	0.39	0.43
193.301	75.9	0.39	0.43
193.378	74.81	0.39	0.43
193.454	74.14	0.39	0.43
193.53	74.05	0.39	0.44
193.606	74.53	0.39	0.44
193.682	75.32	0.39	0.44
193.759	76	0.39	0.44
193.835	76.23	0.39	0.44
193.911	76	0.39	0.44
193.987	75.54	0.39	0.45
194.063	75.12	0.39	0.44
194.14	74.71	0.39	0.44
194.216	74.07	0.39	0.44
194.292	73.12	0.39	0.44
194.368	72.1	0.39	0.44
194.444	71.44	0.39	0.44
194.521	71.51	0.39	0.43
194.597	72.37	0.39	0.43
194.673	73.62	0.39	0.43
194.749	74.62	0.39	0.43
194.825	74.89	0.39	0.43
194.902	74.52	0.39	0.43
194.978	74.08	0.39	0.43
195.054	74.15	0.39	0.43
195.13	74.83	0.39	0.43
195.206	75.94	0.39	0.43
195.283	77.23	0.39	0.43
195.359	78.45	0.39	0.43
195.435	79.35	0.39	0.43
195.511	79.81	0.39	0.43
195.587	79.68	0.39	0.43
195.664	78.89	0.39	0.43
195.74	77.56	0.39	0.43
195.816	76.04	0.39	0.42
195.892	74.8	0.39	0.42
195.968	74.26	0.39	0.42
196.045	74.72	0.39	0.42
196.121	76.08	0.39	0.42
196.197	78	0.39	0.43
196.273	80.05	0.39	0.43
196.349	81.8	0.38	0.43
196.426	82.88	0.38	0.42
196.502	83.2	0.38	0.42
196.578	82.8	0.37	0.42
196.654	81.82	0.37	0.41
196.73	80.62	0.36	0.41
196.807	79.54	0.36	0.41
196.883	78.8	0.36	0.41
196.959	78.52	0.36	0.41
197.035	78.86	0.37	0.41
197.111	79.86	0.37	0.42
197.188	81.28	0.38	0.42
197.264	82.66	0.38	0.42
197.34	83.67	0.38	0.42
197.416	84.23	0.38	0.43
197.492	84.48	0.39	0.43
197.569	84.61	0.39	0.43
197.645	84.84	0.39	0.43
197.721	85.36	0.39	0.43
197.797	86.22	0.39	0.43
197.873	87.37	0.39	0.43
197.95	88.61	0.39	0.43
198.026	89.69	0.39	0.43
198.102	90.36	0.39	0.43
198.178	90.34	0.39	0.43
198.254	89.59	0.39	0.43
198.331	88.32	0.39	0.44
198.407	86.9	0.39	0.44
198.483	85.59	0.4	0.44
198.559	84.57	0.4	0.44
198.635	84.01	0.4	0.44
198.712	83.99	0.4	0.44
198.788	84.37	0.39	0.44
198.864	84.9	0.39	0.44
198.94	85.29	0.39	0.44
199.016	85.23	0.39	0.44
199.093	84.53	0.39	0.43
199.169	83.31	0.39	0.43
199.245	82.06	0.39	0.43
199.321	81.41	0.39	0.43
199.397	81.74	0.39	0.43
199.474	83	0.39	0.44
199.55	84.86	0.39	0.44
199.626	86.9	0.39	0.44
199.702	88.75	0.4	0.44
199.778	90.14	0.4	0.44
199.855	90.99	0.4	0.45
199.931	91.36	0.4	0.44
200.007	91.38	0.39	0.44
200.083	90.96	0.38	0.43
200.159	89.95	0.37	0.43
200.236	88.22	0.36	0.42
200.312	85.88	0.36	0.42
200.388	83.32	0.36	0.41
200.464	81.21	0.36	0.41
200.54	80.19	0.36	0.41
200.617	80.5	0.37	0.41
200.693	81.79	0.38	0.42
200.769	83.42	0.38	0.42
200.845	84.57	0.39	0.42
200.921	84.64	0.39	0.42
200.998	83.57	0.38	0.42
201.074	81.72	0.38	0.42
201.15	79.72	0.38	0.42
201.226	78.14	0.38	0.42
201.302	77.26	0.39	0.42
201.379	77.08	0.39	0.42
201.455	77.59	0.39	0.42
201.531	78.75	0.39	0.42
201.607	80.33	0.39	0.42
201.683	82.06	0.39	0.42
201.76	83.76	0.39	0.42
201.836	85.28	0.39	0.42
201.912	86.6	0.39	0.43
201.988	87.84	0.39	0.43
202.064	89.28	0.39	0.43
202.141	91.22	0.4	0.43
202.217	93.6	0.4	0.43
202.293	95.94	0.4	0.44
202.369	97.73	0.4	0.44
202.445	98.62	0.4	0.44
202.522	98.49	0.39	0.44
202.598	97.5	0.39	0.44
202.674	95.89	0.39	0.43
202.75	93.89	0.39	0.43
202.826	91.64	0.38	0.43
202.903	89.26	0.38	0.42
202.979	86.85	0.37	0.42
203.055	84.56	0.37	0.41
203.131	82.51	0.36	0.41
203.207	80.92	0.36	0.41
203.284	79.9	0.36	0.41
203.36	79.59	0.37	0.41
203.436	80.13	0.37	0.41
203.512	81.41	0.38	0.42
203.588	83.07	0.38	0.42
203.665	84.72	0.39	0.42
203.741	85.99	0.39	0.42
203.817	86.81	0.39	0.43
203.893	87.44	0.39	0.43
203.969	88.22	0.39	0.43
204.046	89.26	0.41	0.44
204.122	90.48	0.41	0.44
204.198	91.61	0.41	0.44
204.274	92.35	0.41	0.44
204.35	92.53	0.41	0.44
204.427	92.22	0.4	0.44
204.503	91.51	0.4	0.44
204.579	90.38	0.39	0.43
204.655	88.93	0.39	0.43
204.731	87.34	0.39	0.43
204.808	85.86	0.38	0.43
204.884	84.8	0.38	0.43
204.96	84.3	0.39	0.43
205.036	84.17	0.39	0.43
205.112	83.9	0.4	0.43
205.189	83.19	0.4	0.44
205.265	82.2	0.41	0.44
205.341	81.35	0.41	0.44
205.417	80.94	0.4	0.43
205.493	80.88	0.4	0.43
205.57	80.63	0.38	0.42
205.646	79.4	0.37	0.4
205.722	76.6	0.35	0.39
205.798	72.29	0.33	0.37
205.874	67.19	0.31	0.36
205.951	62.37	0.3	0.35
206.027	58.72	0.3	0.35
206.103	56.59	0.32	0.35
206.179	55.97	0.34	0.36
206.255	56.73	0.36	0.38
206.332	58.65	0.37	0.39
206.408	61.55	0.39	0.4
206.484	65.38	0.4	0.41
206.56	70.05	0.4	0.41
206.636	75.08	0.4	0.42
206.713	79.6	0.4	0.42
206.789	82.8	0.4	0.42
206.865	84.17	0.39	0.42
206.941	83.67	0.39	0.42
207.017	81.62	0.36	0.4
207.094	78.63	0.36	0.4
207.17	75.34	0.36	0.39
207.246	72.31	0.35	0.39
207.322	69.87	0.35	0.39
207.398	68.1	0.34	0.38
207.475	66.95	0.33	0.37
207.551	66.29	0.32	0.37
207.627	65.89	0.31	0.36
207.703	65.52	0.31	0.35
207.779	65.03	0.3	0.35
207.856	64.33	0.3	0.34
207.932	63.32	0.3	0.34
208.008	61.94	0.3	0.34
208.084	60.21	0.31	0.34
208.16	58.26	0.32	0.34
208.237	56.32	0.34	0.35
208.313	54.59	0.35	0.35
208.389	53.23	0.36	0.36
208.465	52.29	0.36	0.36
208.541	51.79	0.37	0.36
208.618	51.72	0.38	0.37
208.694	52.05	0.38	0.37
208.77	52.67	0.38	0.37
208.846	53.41	0.38	0.37
208.922	54.12	0.38	0.37
208.999	54.76	0.38	0.38
209.075	55.41	0.38	0.38
209.151	56.2	0.38	0.38
209.227	57.22	0.38	0.38
209.303	58.46	0.38	0.38
209.38	59.85	0.38	0.38
209.456	61.3	0.38	0.38
209.532	62.66	0.38	0.38
209.608	63.73	0.38	0.38
209.684	64.36	0.38	0.38
209.761	64.45	0.38	0.38
209.837	63.99	0.38	0.38
209.913	63.04	0.38	0.38
209.989	61.8	0.38	0.38
210.065	60.58	0.4	0.39
210.142	59.65	0.4	0.39
210.218	59.19	0.4	0.39
210.294	59.25	0.4	0.39
210.37	59.75	0.4	0.39
210.446	60.51	0.41	0.39
210.523	61.2	0.41	0.39
210.599	61.54	0.41	0.38
210.675	61.38	0.41	0.38
210.751	60.73	0.41	0.39
210.827	59.86	0.41	0.39
210.904	59.02	0.41	0.39
210.98	58.33	0.41	0.39
211.056	57.82	0.42	0.39
211.132	57.42	0.42	0.39
211.208	57.13	0.42	0.39
211.285	57.04	0.42	0.39
211.361	57.29	0.41	0.39
211.437	57.9	0.41	0.39
211.513	58.65	0.41	0.39
211.589	59.24	0.41	0.39
211.666	59.41	0.41	0.39
211.742	59.07	0.41	0.39
211.818	58.45	0.41	0.39
211.894	57.9	0.41	0.39
211.97	57.61	0.41	0.39
212.047	57.64	0.39	0.38
212.123	57.93	0.39	0.38
212.199	58.44	0.4	0.38
212.275	59.18	0.4	0.38
212.351	60.34	0.4	0.39
212.428	62.04	0.4	0.39
212.504	64.23	0.4	0.39
212.58	66.81	0.4	0.39
212.656	69.63	0.39	0.4
212.732	72.43	0.39	0.4
212.809	75.07	0.39	0.4
212.885	77.51	0.39	0.4
212.961	79.74	0.39	0.4
213.037	81.66	0.38	0.4
213.113	83.14	0.37	0.39
213.19	83.98	0.37	0.39
213.266	84.22	0.37	0.39
213.342	84.09	0.37	0.39
213.418	83.75	0.37	0.39
213.494	83.37	0.37	0.39
213.571	83.12	0.37	0.39
213.647	83.19	0.38	0.4
213.723	83.56	0.38	0.4
213.799	84.13	0.39	0.4
213.875	84.73	0.38	0.4
213.952	85.1	0.38	0.4
214.028	85.04	0.38	0.4
214.104	84.37	0.38	0.4
214.18	83.14	0.38	0.4
214.256	81.62	0.38	0.4
214.333	80.19	0.38	0.4
214.409	79.12	0.38	0.4
214.485	78.32	0.38	0.4
214.561	77.58	0.37	0.39
214.637	76.79	0.36	0.39
214.714	76.07	0.36	0.39
214.79	75.68	0.36	0.39
214.866	75.88	0.36	0.39
214.942	76.83	0.36	0.39
215.018	78.43	0.36	0.39
215.095	80.3	0.36	0.39
215.171	81.85	0.37	0.4
215.247	82.53	0.38	0.4
215.323	82.16	0.38	0.4
215.399	80.97	0.38	0.4
215.476	79.43	0.38	0.4
215.552	78.13	0.38	0.4
215.628	77.39	0.38	0.4
215.704	77.18	0.38	0.4
215.78	77.09	0.38	0.4
215.857	76.68	0.38	0.4
215.933	75.74	0.38	0.4
216.009	74.4	0.38	0.4
216.085	73.02	0.38	0.4
216.161	72.09	0.38	0.4
216.238	72.08	0.38	0.4
216.314	73.12	0.38	0.4
216.39	75.04	0.38	0.4
216.466	77.44	0.37	0.4
216.542	79.76	0.37	0.39
216.619	81.41	0.37	0.39
216.695	82	0.37	0.39
216.771	81.66	0.37	0.39
216.847	80.84	0.36	0.39
216.923	79.94	0.36	0.39
217	79.19	0.37	0.39
217.076	78.47	0.37	0.39
217.152	77.64	0.37	0.39
217.228	76.56	0.37	0.39
217.304	75.07	0.37	0.39
217.381	73.2	0.37	0.39
217.457	71.11	0.37	0.39
217.533	69.05	0.37	0.39
217.609	67.23	0.37	0.39
217.685	65.78	0.37	0.39
217.762	64.77	0.37	0.39
217.838	64.14	0.37	0.39
217.914	63.89	0.37	0.39
217.99	64.07	0.37	0.39
218.066	64.61	0.37	0.39
218.143	65.35	0.38	0.39
218.219	66.04	0.38	0.39
218.295	66.39	0.38	0.39
218.371	66.35	0.38	0.39
218.447	66.11	0.38	0.39
218.524	66.1	0.38	0.39
218.6	66.72	0.38	0.4
218.676	68.07	0.38	0.4
218.752	69.83	0.38	0.4
218.828	71.43	0.38	0.4
218.905	72.43	0.39	0.4
218.981	72.54	0.39	0.4
219.057	71.76	0.41	0.41
219.133	70.37	0.41	0.41
219.209	68.83	0.4	0.41
219.286	67.54	0.4	0.4
219.362	66.74	0.4	0.4
219.438	66.43	0.4	0.4
219.514	66.47	0.4	0.4
219.59	66.72	0.4	0.4
219.667	67.11	0.4	0.4
219.743	67.74	0.4	0.4
219.819	68.74	0.41	0.41
219.895	70.33	0.41	0.41
219.971	72.66	0.41	0.42
220.048	75.49	0.39	0.41
220.124	78.23	0.39	0.41
220.2	80.29	0.39	0.41
220.276	81.32	0.39	0.41
220.352	81.32	0.39	0.41
220.429	80.69	0.39	0.41
220.505	79.87	0.39	0.41
220.581	79.16	0.39	0.41
220.657	78.55	0.39	0.42
220.733	77.91	0.39	0.42
220.81	77.26	0.39	0.42
220.886	76.85	0.39	0.42
220.962	76.91	0.39	0.42
221.038	77.4	0.39	0.42
221.114	78.03	0.39	0.42
221.191	78.5	0.38	0.42
221.267	78.59	0.38	0.42
221.343	78.33	0.38	0.42
221.419	77.9	0.37	0.41
221.495	77.47	0.37	0.41
221.572	77.18	0.38	0.41
221.648	77.01	0.38	0.41
221.724	76.91	0.38	0.41
221.8	76.92	0.38	0.42
221.876	77.13	0.39	0.42
221.953	77.71	0.39	0.42
222.029	78.81	0.39	0.42
222.105	80.49	0.39	0.42
222.181	82.48	0.4	0.43
222.257	84.3	0.4	0.43
222.334	85.32	0.4	0.43
222.41	84.98	0.4	0.43
222.486	83.15	0.4	0.43
222.562	80.43	0.39	0.42
222.638	77.85	0.39	0.42
222.715	76.29	0.39	0.42
222.791	76.07	0.38	0.41
222.867	76.91	0.38	0.41
222.943	78.2	0.37	0.41
223.019	79.28	0.37	0.41
223.096	79.81	0.37	0.41
223.172	79.91	0.37	0.41
223.248	79.93	0.37	0.41
223.324	80.12	0.37	0.41
223.4	80.3	0.38	0.41
223.477	80.18	0.38	0.42
223.553	79.88	0.38	0.42
223.629	79.9	0.38	0.42
223.705	80.68	0.38	0.42
223.781	82.37	0.39	0.43
223.858	84.71	0.39	0.43
223.934	87.2	0.39	0.43
224.01	89.3	0.39	0.43
224.086	90.75	0.39	0.43
224.162	91.55	0.39	0.43
224.239	91.69	0.39	0.43
224.315	91.22	0.39	0.43
224.391	90.14	0.39	0.43
224.467	88.54	0.38	0.43
224.543	86.79	0.38	0.42
224.62	85.25	0.38	0.42
224.696	84.1	0.38	0.42
224.772	83.37	0.38	0.42
224.848	82.86	0.38	0.42
224.924	82.28	0.38	0.42
225.001	81.51	0.38	0.42
225.077	80.71	0.41	0.43
225.153	80.15	0.41	0.44
225.229	80.09	0.41	0.44
225.305	80.58	0.41	0.44
225.382	81.47	0.41	0.45
225.458	82.39	0.41	0.45
225.534	83.05	0.42	0.45
225.61	83.26	0.42	0.45
225.686	83.1	0.42	0.46
225.763	82.93	0.42	0.46
225.839	82.92	0.43	0.46
225.915	83.2	0.43	0.47
225.991	83.76	0.43	0.47
226.067	84.47	0.43	0.48
226.144	85.15	0.43	0.48
226.22	85.76	0.43	0.48
226.296	86.23	0.42	0.48
226.372	86.54	0.42	0.47
226.448	86.75	0.41	0.47
226.525	86.88	0.41	0.46
226.601	86.86	0.4	0.46
226.677	86.65	0.4	0.46
226.753	86.18	0.4	0.45
226.829	85.47	0.39	0.45
226.906	84.81	0.39	0.45
226.982	84.52	0.38	0.45
227.058	84.54	0.35	0.43
227.134	84.58	0.35	0.43
227.21	84.26	0.35	0.42
227.287	83.32	0.35	0.42
227.363	81.86	0.35	0.43
227.439	80.21	0.36	0.43
227.515	78.74	0.37	0.44
227.591	77.87	0.38	0.44
227.668	77.75	0.38	0.44
227.744	78.22	0.39	0.44
227.82	78.93	0.39	0.44
227.896	79.56	0.39	0.44
227.972	79.86	0.38	0.43
228.049	79.63	0.38	0.43
228.125	78.78	0.38	0.43
228.201	77.52	0.37	0.42
228.277	76.32	0.37	0.42
228.353	75.68	0.37	0.41
228.43	75.82	0.36	0.41
228.506	76.66	0.36	0.41
228.582	77.79	0.36	0.4
228.658	78.69	0.36	0.4
228.734	78.92	0.36	0.4
228.811	78.4	0.37	0.4
228.887	77.37	0.37	0.4
228.963	76.27	0.37	0.4
229.039	75.45	0.39	0.42
229.115	75.09	0.4	0.42
229.192	75.21	0.4	0.42
229.268	75.63	0.4	0.42
229.344	76.1	0.4	0.42
229.42	76.4	0.4	0.42
229.496	76.28	0.4	0.42
229.573	75.68	0.41	0.42
229.649	74.68	0.41	0.42
229.725	73.53	0.41	0.42
229.801	72.68	0.41	0.42
229.877	72.51	0.41	0.42
229.954	73.24	0.41	0.42
230.03	74.84	0.41	0.42
230.106	77.03	0.4	0.41
230.182	79.17	0.4	0.41
230.258	80.45	0.39	0.4
230.335	80.34	0.38	0.4
230.411	78.69	0.37	0.39
230.487	75.72	0.36	0.38
230.563	72.05	0.36	0.38
230.639	68.26	0.36	0.37
230.716	64.83	0.36	0.37
230.792	61.84	0.37	0.38
230.868	59.22	0.39	0.38
230.944	56.99	0.4	0.39
231.02	55.4	0.38	0.38
231.097	54.74	0.39	0.39
231.173	55.12	0.39	0.39
231.249	56.43	0.39	0.39
231.325	58.18	0.39	0.39
231.401	59.68	0.39	0.39
231.478	60.51	0.38	0.38
231.554	60.58	0.38	0.38
231.63	60.18	0.38	0.39
231.706	59.69	0.39	0.39
231.782	59.23	0.39	0.39
231.859	58.74	0.39	0.39
231.935	58.17	0.39	0.39
232.011	57.57	0.39	0.39
232.087	57.03	0.39	0.39
232.163	56.77	0.39	0.39
232.24	57	0.38	0.38
232.316	57.6	0.38	0.38
232.392	58.31	0.38	0.38
232.468	58.89	0.38	0.38
232.544	59.19	0.38	0.38
232.621	59.27	0.38	0.38
232.697	59.26	0.39	0.38
232.773	59.41	0.39	0.38
232.849	60.03	0.39	0.38
232.925	61.56	0.38	0.38
233.002	64.32	0.38	0.38
233.078	68.18	0.38	0.38
233.154	72.65	0.38	0.38
233.23	77.06	0.38	0.38
233.306	80.68	0.38	0.38
233.383	83.08	0.38	0.38
233.459	84.16	0.38	0.38
233.535	84.07	0.38	0.38
233.611	83.01	0.38	0.38
233.687	81.1	0.38	0.38
233.764	78.37	0.38	0.38
233.84	75.08	0.38	0.38
233.916	71.8	0.38	0.38
233.992	69.33	0.38	0.38
234.068	68.26	0.38	0.38
234.145	68.78	0.38	0.39
234.221	70.64	0.38	0.39
234.297	73.21	0.37	0.39
234.373	75.8	0.37	0.39
234.449	77.85	0.37	0.39
234.526	79.01	0.37	0.39
234.602	79.26	0.37	0.39
234.678	78.76	0.36	0.39
234.754	77.73	0.36	0.39
234.83	76.52	0.36	0.39
234.907	75.51	0.36	0.39
234.983	74.92	0.36	0.39
235.059	74.63	0.36	0.39
235.135	74.35	0.36	0.39
235.211	73.89	0.36	0.39
235.288	73.21	0.36	0.39
235.364	72.33	0.36	0.39
235.44	71.32	0.37	0.39
235.516	70.16	0.37	0.39
235.592	68.8	0.36	0.39
235.669	67.14	0.36	0.38
235.745	65.24	0.36	0.38
235.821	63.5	0.36	0.38
235.897	62.34	0.36	0.38
235.973	62	0.36	0.38
236.05	62.5	0.36	0.38
236.126	63.67	0.36	0.38
236.202	65.18	0.36	0.38
236.278	66.67	0.36	0.38
236.354	67.8	0.36	0.38
236.431	68.3	0.36	0.38
236.507	68.01	0.37	0.38
236.583	66.97	0.37	0.38
236.659	65.35	0.37	0.38
236.735	63.62	0.37	0.39
236.812	62.36	0.37	0.39
236.888	61.89	0.37	0.39
236.964	62.21	0.38	0.39
237.04	63.16	0.38	0.39
237.116	64.52	0.38	0.39
237.193	66.1	0.38	0.39
237.269	68.03	0.38	0.39
237.345	70.43	0.37	0.39
237.421	73.23	0.37	0.39
237.497	76.11	0.37	0.39
237.574	78.55	0.37	0.4
237.65	80.22	0.37	0.4
237.726	81.11	0.37	0.4
237.802	81.48	0.37	0.4
237.878	81.57	0.37	0.4
237.955	81.51	0.38	0.4
238.031	81.16	0.4	0.42
238.107	80.3	0.41	0.42
238.183	78.85	0.41	0.42
238.259	77.01	0.41	0.42
238.336	75.18	0.41	0.42
238.412	73.73	0.41	0.42
238.488	72.85	0.41	0.42
238.564	72.63	0.41	0.42
238.64	73.11	0.41	0.42
238.717	74.15	0.41	0.42
238.793	75.41	0.41	0.42
238.869	76.39	0.41	0.42
238.945	76.58	0.41	0.42
239.021	75.76	0.41	0.42
239.098	74.15	0.4	0.42
239.174	72.21	0.4	0.42
239.25	70.56	0.4	0.41
239.326	69.78	0.4	0.41
239.402	70.1	0.4	0.41
239.479	71.42	0.4	0.42
239.555	73.55	0.4	0.42
239.631	76.15	0.41	0.42
239.707	78.73	0.41	0.43
239.783	80.77	0.42	0.43
239.86	81.86	0.42	0.43
239.936	81.85	0.42	0.44
240.012	80.91	0.42	0.44
240.088	79.39	0.42	0.43
240.164	77.58	0.41	0.43
240.241	75.68	0.41	0.42
240.317	73.76	0.39	0.41
240.393	71.84	0.38	0.41
240.469	70	0.37	0.4
240.545	68.41	0.37	0.39
240.622	67.23	0.37	0.39
240.698	66.5	0.37	0.39
240.774	66.08	0.37	0.39
240.85	65.97	0.38	0.39
240.926	66.19	0.38	0.4
241.003	66.8	0.37	0.39
241.079	67.84	0.37	0.39
241.155	69.22	0.37	0.39
241.231	70.77	0.38	0.4
241.307	72.14	0.38	0.4
241.384	72.95	0.38	0.4
241.46	72.92	0.38	0.4
241.536	72.07	0.38	0.4
241.612	70.74	0.38	0.4
241.688	69.21	0.38	0.4
241.765	67.67	0.38	0.4
241.841	66.39	0.37	0.39
241.917	65.47	0.37	0.39
241.993	65.05	0.37	0.39
242.069	65.34	0.4	0.41
242.146	66.62	0.4	0.41
242.222	69	0.4	0.42
242.298	72.33	0.4	0.42
242.374	76.06	0.41	0.43
242.45	79.37	0.41	0.44
242.527	81.7	0.42	0.44
242.603	82.87	0.42	0.44
242.679	82.95	0.41	0.44
242.755	82.31	0.41	0.44
242.831	81.4	0.41	0.44
242.908	80.46	0.4	0.43
242.984	79.58	0.4	0.43
243.06	78.67	0.39	0.43
243.136	77.77	0.39	0.43
243.212	77.1	0.39	0.42
243.289	76.9	0.39	0.43
243.365	77.28	0.39	0.43
243.441	78.09	0.39	0.43
243.517	79.11	0.39	0.43
243.593	80.04	0.39	0.43
243.67	80.55	0.39	0.43
243.746	80.49	0.39	0.43
243.822	79.98	0.39	0.43
243.898	79.38	0.38	0.43
243.974	79.07	0.38	0.43
244.051	79.25	0.38	0.43
244.127	79.85	0.38	0.43
244.203	80.65	0.38	0.43
244.279	81.39	0.39	0.44
244.355	81.98	0.4	0.44
244.432	82.53	0.4	0.44
244.508	83.29	0.4	0.45
244.584	84.39	0.41	0.45
244.66	85.7	0.41	0.45
244.736	86.74	0.41	0.45
244.813	87.08	0.41	0.45
244.889	86.69	0.4	0.45
244.965	85.86	0.4	0.45
245.041	84.83	0.37	0.43
245.117	83.56	0.36	0.42
245.194	81.7	0.36	0.42
245.27	79.04	0.36	0.41
245.346	75.69	0.35	0.41
245.422	72.16	0.35	0.4
245.498	69.14	0.35	0.4
245.575	67.24	0.35	0.4
245.651	66.59	0.35	0.4
245.727	66.84	0.36	0.4
245.803	67.43	0.36	0.41
245.879	67.94	0.37	0.41
245.956	68.23	0.37	0.41
246.032	68.38	0.37	0.41
246.108	68.36	0.37	0.41
246.184	68.11	0.38	0.41
246.26	67.64	0.38	0.41
246.337	67.09	0.38	0.41
246.413	66.64	0.37	0.41
246.489	66.44	0.38	0.41
246.565	66.44	0.38	0.41
246.641	66.62	0.38	0.41
246.718	66.95	0.38	0.41
246.794	67.48	0.38	0.42
246.87	68.47	0.38	0.42
246.946	70.33	0.38	0.42
247.022	73.3	0.41	0.43
247.099	77.32	0.41	0.44
247.175	81.75	0.41	0.44
247.251	85.68	0.4	0.44
247.327	88.31	0.4	0.44
247.403	89.27	0.4	0.44
247.48	88.61	0.4	0.44
247.556	86.85	0.4	0.44
247.632	84.66	0.41	0.44
247.708	82.59	0.41	0.44
247.784	81.01	0.41	0.44
247.861	80.03	0.41	0.44
247.937	79.61	0.4	0.44
248.013	79.75	0.4	0.44
248.089	80.32	0.4	0.44
248.165	81.06	0.4	0.43
248.242	81.81	0.4	0.43
248.318	82.42	0.4	0.43
248.394	82.8	0.4	0.43
248.47	83.05	0.4	0.43
248.546	83.43	0.4	0.43
248.623	84.22	0.4	0.43
248.699	85.57	0.4	0.43
248.775	87.24	0.4	0.43
248.851	88.71	0.4	0.43
248.927	89.44	0.4	0.43
249.004	89.09	0.37	0.41
249.08	87.66	0.37	0.41
249.156	85.66	0.37	0.41
249.232	83.76	0.37	0.41
249.308	82.41	0.37	0.4
249.385	81.78	0.37	0.4
249.461	81.74	0.37	0.4
249.537	81.97	0.37	0.4
249.613	82.14	0.37	0.4
249.689	81.97	0.37	0.4
249.766	81.29	0.37	0.4
249.842	80.1	0.37	0.4
249.918	78.72	0.38	0.41
249.994	77.66	0.38	0.41
250.07	77.5	0.38	0.41
250.147	78.64	0.38	0.41
250.223	80.96	0.38	0.42
250.299	83.87	0.38	0.42
250.375	86.41	0.38	0.42
250.451	87.71	0.38	0.42
250.528	87.42	0.38	0.42
250.604	85.81	0.38	0.42
250.68	83.55	0.38	0.41
250.756	81.39	0.38	0.41
250.832	79.8	0.37	0.41
250.909	78.82	0.37	0.41
250.985	78.3	0.37	0.41
251.061	77.95	0.36	0.41
251.137	77.65	0.36	0.4
251.213	77.47	0.36	0.41
251.29	77.67	0.37	0.41
251.366	78.29	0.37	0.41
251.442	79.26	0.37	0.41
251.518	80.41	0.37	0.41
251.594	81.5	0.38	0.41
251.671	82.41	0.38	0.42
251.747	83.18	0.38	0.42
251.823	83.9	0.38	0.42
251.899	84.55	0.38	0.42
251.975	85.02	0.38	0.42
252.052	85.21	0.38	0.41
252.128	85.09	0.38	0.41
252.204	84.89	0.38	0.41
252.28	84.77	0.38	0.41
252.356	84.64	0.38	0.41
252.433	84.39	0.38	0.41
252.509	83.99	0.38	0.41
252.585	83.52	0.38	0.41
252.661	83.17	0.38	0.41
252.737	83.04	0.38	0.41
252.814	82.92	0.38	0.41
252.89	82.47	0.38	0.41
252.966	81.45	0.38	0.41
253.042	80.08	0.38	0.41
253.118	78.97	0.38	0.41
253.195	78.74	0.38	0.41
253.271	79.54	0.38	0.41
253.347	80.9	0.38	0.4
253.423	82.22	0.38	0.4
253.499	82.96	0.38	0.4
253.576	82.99	0.38	0.4
253.652	82.54	0.38	0.4
253.728	82.01	0.37	0.4
253.804	81.59	0.36	0.39
253.88	81.2	0.34	0.38
253.957	80.71	0.33	0.37
254.033	80.14	0.35	0.38
254.109	79.65	0.35	0.38
254.185	79.45	0.35	0.38
254.261	79.69	0.35	0.38
254.338	80.37	0.35	0.38
254.414	81.25	0.36	0.38
254.49	81.89	0.36	0.38
254.566	81.82	0.35	0.38
254.642	80.69	0.35	0.38
254.719	78.6	0.35	0.38
254.795	75.82	0.35	0.38
254.871	72.83	0.35	0.38
254.947	70.3	0.36	0.38
255.023	68.71	0.37	0.39
255.1	68.05	0.39	0.4
255.176	68	0.4	0.4
255.252	68.24	0.41	0.41
255.328	68.52	0.41	0.41
255.404	68.69	0.41	0.41
255.481	68.63	0.41	0.41
255.557	68.22	0.41	0.41
255.633	67.48	0.41	0.41
255.709	66.51	0.4	0.41
255.785	65.47	0.4	0.41
255.862	64.47	0.4	0.41
255.938	63.68	0.4	0.41
256.014	63.2	0.38	0.39
256.09	62.99	0.38	0.39
256.166	62.95	0.38	0.39
256.243	62.99	0.38	0.39
256.319	62.9	0.38	0.39
256.395	62.67	0.38	0.39
256.471	62.4	0.38	0.39
256.547	62.28	0.38	0.39
256.624	62.37	0.38	0.39
256.7	62.69	0.38	0.39
256.776	63.25	0.38	0.39
256.852	64.04	0.39	0.39
256.928	64.99	0.39	0.39
257.005	66.06	0.39	0.39
257.081	67.11	0.39	0.39
257.157	68.02	0.39	0.39
257.233	68.64	0.39	0.39
257.309	69	0.39	0.39
257.386	69.39	0.39	0.39
257.462	70.03	0.39	0.39
257.538	70.82	0.38	0.39
257.614	71.35	0.38	0.39
257.69	71.16	0.38	0.38
257.767	70.06	0.38	0.39
257.843	68.3	0.38	0.39
257.919	66.43	0.38	0.39
257.995	65	0.38	0.39
258.071	64.32	0.38	0.38
258.148	64.35	0.38	0.38
258.224	64.77	0.38	0.39
258.3	65.13	0.38	0.39
258.376	65.18	0.38	0.39
258.452	64.94	0.38	0.39
258.529	64.58	0.38	0.39
258.605	64.41	0.38	0.39
258.681	64.55	0.38	0.39
258.757	64.91	0.38	0.39
258.833	65.24	0.38	0.39
258.91	65.38	0.38	0.39
258.986	65.17	0.38	0.38
259.062	64.6	0.38	0.38
259.138	63.82	0.38	0.38
259.214	63	0.38	0.38
259.291	62.27	0.38	0.38
259.367	61.66	0.38	0.38
259.443	61.14	0.38	0.38
259.519	60.67	0.38	0.38
259.595	60.28	0.38	0.38
259.672	60.06	0.38	0.38
259.748	60.02	0.38	0.38
259.824	60.16	0.38	0.38
259.9	60.41	0.38	0.38
259.976	60.75	0.38	0.38
260.053	61.24	0.38	0.38
260.129	61.91	0.38	0.38
260.205	62.81	0.38	0.38
260.281	63.99	0.38	0.38
260.357	65.36	0.38	0.38
260.434	66.7	0.38	0.38
260.51	67.81	0.38	0.38
260.586	68.83	0.38	0.38
260.662	70.12	0.38	0.38
260.738	72.15	0.38	0.38
260.815	75.18	0.38	0.39
260.891	79.06	0.38	0.39
260.967	83.26	0.38	0.39
261.043	87.01	0.38	0.39
261.119	89.36	0.38	0.39
261.196	89.77	0.37	0.39
261.272	88.28	0.37	0.39
261.348	85.4	0.37	0.39
261.424	81.87	0.37	0.39
261.5	78.64	0.37	0.39
261.577	76.5	0.37	0.39
261.653	76.08	0.37	0.39
261.729	77.64	0.37	0.39
261.805	81	0.37	0.4
261.881	85.52	0.38	0.4
261.958	90.24	0.38	0.4
262.034	94.06	0.4	0.42
262.11	95.88	0.41	0.42
262.186	95.12	0.41	0.42
262.262	91.92	0.41	0.42
262.339	87.15	0.41	0.42
262.415	82.18	0.41	0.42
262.491	78.41	0.4	0.41
262.567	76.65	0.4	0.41
262.643	76.79	0.4	0.41
262.72	77.96	0.4	0.41
262.796	79.11	0.4	0.41
262.872	79.54	0.4	0.41
262.948	79.27	0.4	0.41
263.024	78.88	0.38	0.4
263.101	79.08	0.38	0.4
263.177	80.09	0.38	0.4
263.253	81.56	0.38	0.4
263.329	82.7	0.37	0.39
263.405	82.81	0.36	0.39
263.482	81.67	0.36	0.39
263.558	79.59	0.36	0.38
263.634	77.2	0.36	0.38
263.71	75.19	0.36	0.38
263.786	74.01	0.36	0.38
263.863	73.71	0.36	0.38
263.939	74.01	0.37	0.39
264.015	74.46	0.4	0.41
264.091	74.61	0.4	0.41
264.167	74.18	0.4	0.41
264.244	73.45	0.41	0.41
264.32	72.99	0.41	0.41
264.396	73.25	0.41	0.42
264.472	74.29	0.41	0.42
264.548	75.74	0.41	0.42
264.625	77.03	0.41	0.42
264.701	77.61	0.41	0.42
264.777	77.33	0.41	0.41
264.853	76.41	0.4	0.41
264.929	75.21	0.4	0.4
265.006	74	0.39	0.4
265.082	72.91	0.39	0.4
265.158	72.04	0.39	0.4
265.234	71.64	0.39	0.4
265.31	71.99	0.4	0.41
265.387	73.14	0.4	0.41
265.463	75	0.41	0.41
265.539	77.38	0.41	0.42
265.615	79.93	0.41	0.42
265.691	82.26	0.41	0.42
265.768	84.06	0.41	0.42
265.844	85.16	0.41	0.42
265.92	85.63	0.41	0.42
265.996	85.8	0.41	0.43
266.072	86.21	0.41	0.43
266.149	87.31	0.41	0.43
266.225	89.37	0.41	0.43
266.301	92.09	0.41	0.43
266.377	94.74	0.41	0.43
266.453	96.72	0.41	0.43
266.53	97.74	0.41	0.43
266.606	97.84	0.41	0.43
266.682	97.24	0.41	0.43
266.758	96.16	0.41	0.43
266.834	94.81	0.41	0.43
266.911	93.37	0.4	0.43
266.987	92.01	0.4	0.42
267.063	90.77	0.4	0.42
267.139	89.75	0.4	0.43
267.215	89.1	0.41	0.43
267.292	88.65	0.41	0.43
267.368	88.22	0.42	0.44
267.444	87.8	0.42	0.44
267.52	87.41	0.42	0.45
267.596	87.01	0.42	0.46
267.673	86.32	0.42	0.46
267.749	84.93	0.42	0.46
267.825	82.61	0.41	0.45
267.901	79.54	0.41	0.44
267.977	76.15	0.4	0.43
268.054	72.95	0.37	0.41
268.13	70.33	0.38	0.4
268.206	68.47	0.38	0.4
268.282	67.19	0.38	0.4
268.358	66.23	0.38	0.4
268.435	65.36	0.38	0.4
268.511	64.46	0.38	0.4
268.587	63.58	0.38	0.4
268.663	62.84	0.38	0.4
268.739	62.43	0.38	0.4
268.816	62.47	0.38	0.4
268.892	63.07	0.38	0.4
268.968	64.28	0.38	0.39
269.044	65.94	0.38	0.39
269.12	67.64	0.38	0.39
269.197	68.87	0.37	0.39
269.273	69.19	0.37	0.39
269.349	68.5	0.37	0.39
269.425	67.07	0.37	0.39
269.501	65.4	0.37	0.39
269.578	64.04	0.37	0.39
269.654	63.46	0.37	0.39
269.73	63.76	0.37	0.39
269.806	64.7	0.38	0.39
269.882	65.96	0.38	0.39
269.959	67.31	0.38	0.39
270.035	68.55	0.38	0.39
270.111	69.47	0.38	0.39
270.187	69.82	0.38	0.39
270.263	69.5	0.38	0.39
270.34	68.71	0.38	0.39
270.416	67.78	0.38	0.39
270.492	67	0.38	0.39
270.568	66.62	0.38	0.39
270.644	66.73	0.38	0.39
270.721	67.18	0.38	0.39
270.797	67.75	0.38	0.39
270.873	68.3	0.38	0.39
270.949	68.9	0.38	0.39
271.025	69.61	0.38	0.39
271.102	70.39	0.38	0.38
271.178	70.96	0.38	0.38
271.254	71.14	0.38	0.38
271.33	70.94	0.38	0.38
271.406	70.5	0.38	0.38
271.483	70.04	0.38	0.38
271.559	69.76	0.38	0.38
271.635	69.74	0.38	0.38
271.711	69.92	0.38	0.38
271.787	70.28	0.38	0.38
271.864	70.86	0.38	0.38
271.94	71.71	0.38	0.38
272.016	72.83	0.38	0.38
272.092	74.09	0.38	0.38
272.168	75.44	0.38	0.38
272.245	76.78	0.39	0.38
272.321	77.98	0.39	0.38
272.397	78.79	0.39	0.38
272.473	78.8	0.39	0.38
272.549	77.64	0.39	0.38
272.626	75.38	0.39	0.39
272.702	72.59	0.39	0.39
272.778	70.19	0.39	0.39
272.854	68.91	0.39	0.39
272.93	69.02	0.39	0.39
273.007	70.34	0.39	0.39
273.083	72.51	0.39	0.39
273.159	75.11	0.39	0.39
273.235	77.72	0.39	0.4
273.311	80.21	0.39	0.4
273.388	82.53	0.39	0.4
273.464	84.5	0.39	0.4
273.54	85.89	0.39	0.41
273.616	86.61	0.39	0.41
273.692	86.69	0.39	0.41
273.769	86.2	0.39	0.41
273.845	85.16	0.39	0.41
273.921	83.72	0.39	0.41
273.997	82.03	0.38	0.4
274.073	80.28	0.38	0.4
274.15	78.37	0.38	0.4
274.226	76.24	0.38	0.4
274.302	74.02	0.39	0.4
274.378	71.95	0.39	0.4
274.454	70.31	0.39	0.4
274.531	69.34	0.39	0.4
274.607	69.15	0.39	0.4
274.683	69.77	0.39	0.4
274.759	71.07	0.39	0.4
274.835	73.01	0.39	0.4
274.912	75.65	0.39	0.4
274.988	78.91	0.38	0.4
275.064	82.34	0.41	0.42
275.14	85.1	0.41	0.42
275.216	86.38	0.41	0.42
275.293	85.84	0.41	0.42
275.369	83.97	0.41	0.42
275.445	81.85	0.41	0.42
275.521	80.42	0.41	0.42
275.597	80.13	0.41	0.42
275.674	80.86	0.4	0.42
275.75	82.08	0.4	0.42
275.826	83.16	0.4	0.42
275.902	83.73	0.4	0.42
275.978	83.82	0.4	0.42
276.055	83.7	0.4	0.42
276.131	83.68	0.41	0.43
276.207	83.97	0.41	0.43
276.283	84.73	0.41	0.43
276.359	86.13	0.41	0.43
276.436	88.15	0.41	0.44
276.512	90.51	0.41	0.44
276.588	92.87	0.42	0.45
276.664	94.98	0.42	0.45
276.74	96.4	0.42	0.45
276.817	96.63	0.42	0.45
276.893	95.45	0.42	0.45
276.969	93.08	0.42	0.45
277.045	90.12	0.42	0.44
277.121	87.41	0.42	0.44
277.198	85.6	0.41	0.44
277.274	84.93	0.41	0.44
277.35	85.07	0.41	0.44
277.426	85.39	0.41	0.43
277.502	85.28	0.41	0.43
277.579	84.63	0.4	0.43
277.655	83.69	0.4	0.43
277.731	82.81	0.4	0.43
277.807	82.4	0.4	0.43
277.883	82.66	0.4	0.43
277.96	83.6	0.4	0.43
278.036	85.06	0.41	0.43
278.112	86.72	0.41	0.44
278.188	88.19	0.41	0.44
278.264	89.12	0.41	0.44
278.341	89.29	0.41	0.44
278.417	88.7	0.41	0.44
278.493	87.65	0.41	0.44
278.569	86.59	0.41	0.44
278.645	85.85	0.41	0.45
278.722	85.59	0.41	0.45
278.798	85.78	0.41	0.45
278.874	86.31	0.41	0.45
278.95	87.07	0.41	0.45
279.026	87.99	0.41	0.45
279.103	88.97	0.41	0.45
279.179	89.74	0.41	0.45
279.255	89.96	0.4	0.45
279.331	89.43	0.4	0.45
279.407	88.26	0.4	0.45
279.484	86.74	0.4	0.45
279.56	85.3	0.4	0.45
279.636	84.07	0.4	0.45
279.712	82.95	0.4	0.45
279.788	81.77	0.4	0.45
279.865	80.47	0.4	0.45
279.941	79.29	0.4	0.44
280.017	78.64	0.4	0.44
280.093	78.91	0.4	0.44
280.169	80.1	0.4	0.44
280.246	81.69	0.41	0.44
280.322	83.01	0.41	0.44
280.398	83.47	0.41	0.44
280.474	82.86	0.41	0.44
280.55	81.46	0.41	0.44
280.627	79.84	0.41	0.43
280.703	78.68	0.41	0.43
280.779	78.37	0.4	0.43
280.855	78.96	0.4	0.43
280.931	80.17	0.39	0.42
281.008	81.74	0.39	0.42
281.084	83.41	0.39	0.42
281.16	84.95	0.39	0.42
281.236	86.15	0.39	0.42
281.312	86.71	0.4	0.43
281.389	86.35	0.4	0.43
281.465	84.99	0.4	0.43
281.541	82.81	0.4	0.43
281.617	80.2	0.4	0.43
281.693	77.53	0.4	0.42
281.77	75.15	0.4	0.42
281.846	73.34	0.4	0.42
281.922	72.47	0.4	0.42
281.998	72.86	0.4	0.42
282.074	74.41	0.4	0.42
282.151	76.62	0.39	0.42
282.227	78.67	0.39	0.42
282.303	79.76	0.39	0.42
282.379	79.67	0.39	0.42
282.455	78.81	0.39	0.42
282.532	77.8	0.39	0.42
282.608	77.12	0.39	0.42
282.684	76.86	0.39	0.43
282.76	76.82	0.39	0.43
282.836	76.74	0.4	0.43
282.913	76.72	0.4	0.44
282.989	77.11	0.41	0.44
283.065	78.22	0.41	0.45
283.141	80.13	0.41	0.45
283.217	82.56	0.41	0.45
283.294	84.93	0.41	0.46
283.37	86.75	0.41	0.46
283.446	87.76	0.41	0.46
283.522	87.88	0.41	0.46
283.598	87.11	0.42	0.47
283.675	85.67	0.42	0.47
283.751	83.92	0.42	0.48
283.827	82.26	0.42	0.48
283.903	80.9	0.42	0.49
283.979	79.84	0.42	0.49
284.056	78.81	0.42	0.5
284.132	77.63	0.42	0.5
284.208	76.27	0.43	0.49
284.284	74.83	0.43	0.49
284.36	73.66	0.42	0.49
284.437	73.21	0.42	0.49
284.513	73.72	0.42	0.48
284.589	74.98	0.41	0.48
284.665	76.61	0.41	0.47
284.741	78.22	0.4	0.46
284.818	79.55	0.39	0.45
284.894	80.44	0.39	0.44
284.97	80.93	0.39	0.44
285.046	81.24	0.39	0.45
285.122	81.64	0.4	0.45
285.199	82.32	0.4	0.45
285.275	83.33	0.4	0.45
285.351	84.38	0.4	0.45
285.427	85.05	0.41	0.45
285.503	85.09	0.41	0.45
285.58	84.62	0.4	0.45
285.656	84.04	0.4	0.45
285.732	84.01	0.4	0.45
285.808	84.87	0.4	0.44
285.884	86.47	0.4	0.45
285.961	88.28	0.4	0.45
286.037	89.67	0.4	0.44
286.113	90.14	0.4	0.44
286.189	89.66	0.4	0.44
286.265	88.42	0.4	0.44
286.342	86.54	0.4	0.43
286.418	84.13	0.4	0.43
286.494	81.48	0.39	0.42
286.57	78.9	0.39	0.42
286.646	76.6	0.39	0.42
286.723	74.83	0.38	0.41
286.799	73.78	0.38	0.41
286.875	73.47	0.38	0.41
286.951	73.95	0.38	0.41
287.027	75.07	0.38	0.41
287.104	76.63	0.38	0.41
287.18	78.46	0.38	0.41
287.256	80.39	0.39	0.42
287.332	82.26	0.39	0.42
287.408	84.06	0.4	0.42
287.485	85.96	0.4	0.43
287.561	88	0.4	0.43
287.637	89.93	0.4	0.43
287.713	91.4	0.4	0.43
287.789	92.25	0.4	0.43
287.866	92.54	0.4	0.43
287.942	92.45	0.4	0.44
288.018	92.09	0.4	0.44
288.094	91.54	0.39	0.43
288.17	90.84	0.39	0.43
288.247	90	0.39	0.43
288.323	89.05	0.39	0.43
288.399	88.18	0.39	0.43
288.475	87.64	0.39	0.43
288.551	87.58	0.39	0.43
288.628	87.82	0.39	0.43
288.704	88	0.39	0.43
288.78	87.75	0.4	0.43
288.856	86.89	0.4	0.43
288.932	85.56	0.4	0.43
289.009	83.96	0.37	0.41
289.085	82.34	0.37	0.41
289.161	80.85	0.37	0.41
289.237	79.5	0.37	0.41
289.313	78.08	0.37	0.41
289.39	76.57	0.37	0.41
289.466	75.16	0.37	0.41
289.542	74.14	0.37	0.41
289.618	73.84	0.37	0.41
289.694	74.35	0.37	0.41
289.771	75.43	0.37	0.41
289.847	76.74	0.38	0.42
289.923	77.98	0.38	0.42
289.999	79	0.38	0.42
290.075	79.87	0.38	0.43
290.152	80.76	0.39	0.43
290.228	81.73	0.39	0.44
290.304	82.57	0.39	0.44
290.38	83.16	0.39	0.45
290.456	83.51	0.39	0.45
290.533	83.8	0.39	0.46
290.609	84.1	0.39	0.46
290.685	84.42	0.39	0.46
290.761	84.75	0.39	0.46
290.837	85.13	0.39	0.46
290.914	85.58	0.39	0.46
290.99	86.06	0.39	0.46
291.066	86.47	0.39	0.46
291.142	86.73	0.39	0.46
291.218	86.61	0.39	0.46
291.295	86.06	0.39	0.46
291.371	85.28	0.39	0.46
291.447	84.61	0.39	0.46
291.523	84.26	0.39	0.46
291.599	84.23	0.39	0.46
291.676	84.34	0.39	0.46
291.752	84.41	0.39	0.45
291.828	84.31	0.39	0.45
291.904	84	0.38	0.44
291.98	83.45	0.38	0.43
292.057	82.71	0.37	0.43
292.133	81.85	0.37	0.42
292.209	80.78	0.36	0.42
292.285	79.43	0.35	0.41
292.361	77.99	0.35	0.4
292.438	76.68	0.35	0.4
292.514	75.82	0.35	0.4
292.59	75.75	0.35	0.4
292.666	76.65	0.36	0.4
292.742	78.28	0.36	0.41
292.819	80.14	0.37	0.41
292.895	81.82	0.38	0.42
292.971	83	0.39	0.42
293.047	83.54	0.41	0.44
293.123	83.57	0.41	0.44
293.2	83.24	0.41	0.44
293.276	82.79	0.41	0.44
293.352	82.5	0.41	0.44
293.428	82.53	0.41	0.44
293.504	82.91	0.41	0.44
293.581	83.54	0.41	0.43
293.657	84.33	0.4	0.43
293.733	85.13	0.4	0.43
293.809	85.83	0.4	0.43
293.885	86.5	0.4	0.43
293.962	87.23	0.41	0.43
294.038	87.88	0.41	0.43
294.114	88.32	0.41	0.43
294.19	88.45	0.41	0.43
294.266	88.29	0.41	0.44
294.343	88.01	0.41	0.44
294.419	87.87	0.41	0.43
294.495	87.96	0.41	0.43
294.571	88.27	0.41	0.43
294.647	88.71	0.41	0.43
294.724	89.16	0.41	0.43
294.8	89.49	0.41	0.43
294.876	89.73	0.41	0.43
294.952	89.9	0.41	0.43
295.028	90.11	0.41	0.43
295.105	90.61	0.41	0.43
295.181	91.64	0.41	0.43
295.257	93.29	0.41	0.43
295.333	95.33	0.41	0.44
295.409	97.23	0.41	0.44
295.486	98.51	0.41	0.44
295.562	98.8	0.41	0.44
295.638	98.09	0.41	0.45
295.714	96.75	0.42	0.45
295.79	95.35	0.42	0.45
295.867	94.37	0.42	0.45
295.943	94.05	0.42	0.45
296.019	94.34	0.42	0.45
296.095	94.93	0.41	0.45
296.171	95.56	0.41	0.45
296.248	96.11	0.41	0.45
296.324	96.48	0.41	0.45
296.4	96.53	0.41	0.45
296.476	96.23	0.41	0.45
296.552	95.52	0.41	0.45
296.629	94.41	0.42	0.45
296.705	93.07	0.42	0.46
296.781	91.86	0.42	0.46
296.857	91.15	0.43	0.46
296.933	91.04	0.43	0.46
297.01	91.29	0.43	0.47
297.086	91.58	0.43	0.47
297.162	91.71	0.42	0.47
297.238	91.89	0.42	0.46
297.314	92.29	0.41	0.46
297.391	92.8	0.41	0.45
297.467	93.09	0.4	0.44
297.543	92.75	0.4	0.44
297.619	91.44	0.39	0.43
297.695	89.26	0.39	0.43
297.772	86.65	0.38	0.42
297.848	84.11	0.38	0.42
297.924	81.81	0.37	0.42
298	79.66	0.37	0.41
298.076	77.55	0.37	0.41
298.153	75.68	0.37	0.42
298.229	74.41	0.38	0.42
298.305	73.9	0.38	0.42
298.381	74.28	0.39	0.42
298.457	75.46	0.39	0.43
298.534	77.22	0.4	0.43
298.61	79.25	0.4	0.43
298.686	81.24	0.4	0.44
298.762	82.95	0.4	0.44
298.838	84.34	0.4	0.44
298.915	85.54	0.4	0.44
298.991	86.75	0.4	0.44
299.067	88.18	0.4	0.44
299.143	89.95	0.4	0.44
299.219	91.83	0.4	0.44
299.296	93.36	0.4	0.44
299.372	94.12	0.4	0.44
299.448	93.87	0.4	0.44
299.524	92.66	0.4	0.44
299.6	90.76	0.39	0.44
299.677	88.55	0.39	0.43
299.753	86.27	0.37	0.42
299.829	84.08	0.36	0.41
299.905	82	0.36	0.41
299.981	79.9	0.35	0.4
300.058	77.65	0.32	0.38
300.134	75.35	0.32	0.38
300.21	73.4	0.33	0.39
300.286	72.26	0.34	0.39
300.362	72.15	0.35	0.4
300.439	73.02	0.36	0.4
300.515	74.58	0.37	0.41
300.591	76.51	0.37	0.41
300.667	78.42	0.37	0.41
300.743	79.97	0.37	0.41
300.82	81	0.37	0.41
300.896	81.46	0.37	0.41
300.972	81.39	0.37	0.41
301.048	80.93	0.37	0.41
301.124	80.27	0.37	0.41
301.201	79.65	0.38	0.42
301.277	79.21	0.37	0.41
301.353	78.95	0.37	0.41
301.429	78.8	0.36	0.4
301.505	78.54	0.34	0.39
301.582	77.9	0.33	0.38
301.658	76.63	0.31	0.37
301.734	74.67	0.3	0.37
301.81	72.27	0.3	0.37
301.886	70	0.31	0.37
301.963	68.55	0.32	0.38
302.039	68.29	0.37	0.41
302.115	69.11	0.38	0.42
302.191	70.52	0.39	0.43
302.267	71.91	0.4	0.43
302.344	72.94	0.4	0.44
302.42	73.61	0.4	0.43
302.496	73.98	0.39	0.43
302.572	74.02	0.39	0.43
302.648	73.71	0.38	0.43
302.725	72.99	0.38	0.43
302.801	71.92	0.38	0.43
302.877	70.81	0.38	0.43
302.953	70.14	0.39	0.43
303.029	70.14	0.39	0.43
303.106	70.62	0.39	0.44
303.182	71.26	0.39	0.44
303.258	71.72	0.4	0.44
303.334	71.9	0.4	0.44
303.41	71.98	0.4	0.44
303.487	72.24	0.4	0.45
303.563	72.94	0.41	0.46
303.639	74.03	0.41	0.47
303.715	75.25	0.41	0.47
303.791	76.24	0.41	0.48
303.868	76.85	0.41	0.48
303.944	77.17	0.41	0.48
304.02	77.33	0.4	0.48
304.096	77.43	0.4	0.47
304.172	77.54	0.39	0.47
304.249	77.65	0.38	0.46
304.325	77.77	0.38	0.45
304.401	77.92	0.38	0.45
304.477	78.25	0.38	0.44
304.553	78.77	0.38	0.44
304.63	79.34	0.38	0.43
304.706	79.87	0.38	0.43
304.782	80.47	0.38	0.42
304.858	81.36	0.39	0.43
304.934	82.74	0.39	0.43
305.011	84.57	0.39	0.43
305.087	86.5	0.39	0.43
305.163	88.11	0.4	0.44
305.239	89.26	0.4	0.44
305.315	90.05	0.4	0.44
305.392	90.72	0.4	0.44
305.468	91.39	0.4	0.44
305.544	91.84	0.41	0.44
305.62	91.67	0.41	0.45
305.696	90.74	0.41	0.45
305.773	89.38	0.41	0.45
305.849	88.16	0.41	0.45
305.925	87.58	0.4	0.45
306.001	87.76	0.4	0.45
306.077	88.3	0.4	0.44
306.154	88.58	0.4	0.44
306.23	88.19	0.39	0.44
306.306	87.19	0.39	0.44
306.382	85.99	0.4	0.44
306.458	85.06	0.4	0.44
306.535	84.63	0.4	0.44
306.611	84.6	0.4	0.44
306.687	84.71	0.4	0.44
306.763	84.71	0.4	0.43
306.839	84.44	0.4	0.43
306.916	84.07	0.4	0.43
306.992	83.97	0.41	0.43
307.068	84.51	0.41	0.43
307.144	85.79	0.41	0.44
307.22	87.6	0.42	0.44
307.297	89.44	0.42	0.44
307.373	90.76	0.42	0.45
307.449	91.18	0.42	0.45
307.525	90.44	0.41	0.45
307.601	88.58	0.4	0.44
307.678	85.7	0.39	0.43
307.754	81.91	0.37	0.41
307.83	77.59	0.35	0.39
307.906	73.26	0.33	0.37
307.982	69.44	0.31	0.35
308.059	66.52	0.3	0.34
308.135	64.69	0.3	0.34
308.211	63.8	0.32	0.35
308.287	63.42	0.34	0.36
308.363	63.28	0.35	0.37
308.44	63.28	0.37	0.38
308.516	63.42	0.38	0.39
308.592	63.72	0.39	0.4
308.668	64.29	0.4	0.41
308.744	65.27	0.4	0.41
308.821	66.8	0.4	0.41
308.897	68.95	0.4	0.41
308.973	71.46	0.4	0.41
309.049	73.87	0.38	0.4
309.125	75.75	0.38	0.4
309.202	76.88	0.38	0.4
309.278	77.53	0.38	0.4
309.354	78.38	0.38	0.4
309.43	79.94	0.38	0.4
309.506	82.33	0.38	0.41
309.583	85.23	0.38	0.41
309.659	88.03	0.38	0.41
309.735	90.11	0.38	0.41
309.811	91.17	0.38	0.41
309.887	91.17	0.38	0.41
309.964	90.17	0.38	0.41
310.04	88.47	0.38	0.41
310.116	86.45	0.38	0.41
310.192	84.39	0.38	0.41
310.268	82.6	0.38	0.41
310.345	81.22	0.38	0.4
310.421	80.22	0.38	0.4
310.497	79.5	0.38	0.4
310.573	78.95	0.38	0.4
310.649	78.42	0.38	0.4
310.726	77.91	0.38	0.4
310.802	77.51	0.38	0.39
310.878	77.27	0.38	0.39
310.954	77.25	0.38	0.39
311.03	77.55	0.38	0.39
311.107	78.24	0.37	0.39
311.183	79.22	0.37	0.39
311.259	80.31	0.37	0.39
311.335	81.24	0.37	0.39
311.411	81.84	0.37	0.39
311.488	82.17	0.37	0.39
311.564	82.39	0.37	0.39
311.64	82.72	0.37	0.39
311.716	83.16	0.37	0.39
311.792	83.49	0.37	0.39
311.869	83.38	0.37	0.39
311.945	82.52	0.37	0.39
312.021	80.97	0.37	0.39
312.097	79.19	0.37	0.39
312.173	77.86	0.37	0.39
312.25	77.59	0.37	0.39
312.326	78.41	0.38	0.4
312.402	79.84	0.38	0.4
312.478	81.15	0.38	0.4
312.554	81.8	0.38	0.4
312.631	81.59	0.38	0.4
312.707	80.59	0.38	0.4
312.783	79.08	0.37	0.4
312.859	77.33	0.37	0.39
312.935	75.44	0.37	0.39
313.012	73.48	0.37	0.39
313.088	71.62	0.37	0.39
313.164	70.18	0.37	0.39
313.24	69.43	0.38	0.39
313.316	69.46	0.38	0.4
313.393	70.27	0.38	0.4
313.469	71.86	0.38	0.4
313.545	74.31	0.38	0.4
313.621	77.52	0.38	0.4
313.697	81.01	0.38	0.4
313.774	83.89	0.38	0.4
313.85	85.22	0.38	0.39
313.926	84.4	0.38	0.39
314.002	81.49	0.4	0.39
314.078	77.22	0.39	0.38
314.155	72.68	0.38	0.37
314.231	68.73	0.36	0.36
314.307	65.89	0.36	0.35
314.383	64.36	0.35	0.35
314.459	64.24	0.35	0.35
314.536	65.51	0.35	0.35
314.612	68.07	0.36	0.36
314.688	71.6	0.38	0.37
314.764	75.69	0.39	0.38
314.84	79.7	0.4	0.4
314.917	83	0.4	0.4
314.993	85.09	0.4	0.41
315.069	85.78	0.4	0.41
315.145	85.36	0.4	0.42
315.221	84.37	0.4	0.42
315.298	83.38	0.39	0.42
315.374	82.75	0.39	0.42
315.45	82.5	0.39	0.42
315.526	82.23	0.38	0.41
315.602	81.44	0.37	0.4
315.679	79.89	0.36	0.4
315.755	77.58	0.35	0.39
315.831	74.84	0.34	0.38
315.907	72.31	0.33	0.37
315.983	70.71	0.32	0.37
316.06	70.5	0.33	0.38
316.136	71.76	0.34	0.38
316.212	74.22	0.35	0.39
316.288	77.35	0.36	0.4
316.364	80.51	0.38	0.41
316.441	83.22	0.39	0.42
316.517	85.21	0.4	0.43
316.593	86.43	0.4	0.44
316.669	86.9	0.4	0.44
316.745	86.74	0.4	0.44
316.822	86.28	0.4	0.45
316.898	86	0.4	0.45
316.974	86.2	0.4	0.45
317.05	86.86	0.4	0.46
317.126	87.58	0.4	0.46
317.203	87.97	0.4	0.46
317.279	87.76	0.41	0.46
317.355	87.03	0.4	0.46
317.431	86.1	0.4	0.46
317.507	85.2	0.4	0.46
317.584	84.36	0.4	0.46
317.66	83.61	0.4	0.46
317.736	83.02	0.39	0.46
317.812	82.82	0.39	0.46
317.888	83.13	0.4	0.46
317.965	83.8	0.4	0.47
318.041	84.35	0.41	0.47
318.117	84.33	0.41	0.47
318.193	83.65	0.41	0.47
318.269	82.59	0.42	0.48
318.346	81.54	0.42	0.48
318.422	80.7	0.42	0.48
318.498	80.02	0.42	0.48
318.574	79.47	0.41	0.48
318.65	78.99	0.41	0.47
318.727	78.53	0.41	0.47
318.803	78.16	0.4	0.47
318.879	77.93	0.4	0.46
318.955	77.77	0.4	0.46
319.031	77.62	0.39	0.45
319.108	77.45	0.39	0.45
319.184	77.36	0.39	0.45
319.26	77.49	0.4	0.46
319.336	77.71	0.4	0.45
319.412	77.7	0.39	0.45
319.489	77.23	0.39	0.45
319.565	76.4	0.39	0.45
319.641	75.51	0.39	0.44
319.717	74.9	0.39	0.44
319.793	74.85	0.39	0.44
319.87	75.37	0.39	0.44
319.946	76.12	0.39	0.44
320.022	76.56	0.4	0.44
320.098	76.27	0.4	0.45
320.174	75.17	0.4	0.45
320.251	73.44	0.4	0.45
320.327	71.46	0.4	0.45
320.403	69.54	0.4	0.44
320.479	67.92	0.39	0.43
320.555	66.75	0.38	0.43
320.632	65.99	0.36	0.41
320.708	65.58	0.34	0.4
320.784	65.43	0.33	0.39
320.86	65.41	0.33	0.39
320.936	65.39	0.33	0.39
321.013	65.25	0.34	0.39
321.089	65.01	0.35	0.4
321.165	64.75	0.36	0.41
321.241	64.57	0.38	0.41
321.317	64.57	0.39	0.42
321.394	64.84	0.4	0.43
321.47	65.43	0.4	0.43
321.546	66.33	0.4	0.43
321.622	67.52	0.4	0.43
321.698	68.97	0.4	0.43
321.775	70.61	0.4	0.43
321.851	72.31	0.4	0.43
321.927	73.88	0.4	0.43
322.003	75.11	0.37	0.41
322.079	75.93	0.37	0.41
322.156	76.4	0.37	0.41
322.232	76.62	0.37	0.41
322.308	76.68	0.37	0.41
[truncated: 3,645 more rows]
