# Supplementary material for: Accurate identification of traps and pinch-outs on a stratigraphic reservoir-A case from Hala’alate Mountain in the Junggar Basin, China
Source: PLoS One. 2024 May 31;19(5):e0303467. doi: 10.1371/journal.pone.0303467 (PMC11142507; doi:10.1371/journal.pone.0303467)
Supplement: S4 Fig — (XLSX) [file pone.0303467.s004.xlsx]

## Sheet: interchannel
porosity	permeability
25.5	4075.14	porosity
24.6	1800.38	>10	10~15	15~20	＞20
24.3	3107.22	0.037037	0.0185185	0.222222	0.722222
24	1834.39	2	1	12	39
25.5	119.195	54	54	54	54
25.4	337.15	permeability
25.3	446.647	50	50~500	500~2000	2000
25.2	123.618	0.203704	0.592593	0.166667	0.0555556
25.2	141.306	11	32	9	3
25.2	266.267	54	54	54	54
25.2	1722.37
25	238.529
25	366.076
24.9	101.891
24.9	225.408
24.8	225.925
24.7	182.172
24.5	134.754
24.5	1600.11
24.5	487.058
24.4	463.185
24.4	747.707
24.4	1752.43
24.4	131.37
24.3	188.16
24.3	62.2456
24.3	236.902
24.2	941.95
24.2	432.787
24.2	101.994
24.1	281.106
24.1	453.888
23.9	299.998
23.8	2905.71
23.8	200.667
23.6	220.008
22	109.761
21.4	152.235
21.5	51.6059
15.3	3.7315
16.3	2.1982
16.1	1.3564
15.6	12.0484
15.1	14.3359
15.9	24.2248
16.2	151.837
15.8	136.138
18.1	1071.39
15.7	151.837
15.1	14.3359
10.2	12.4024
7.1	5.1459
2.4	2.8138
2.6	1.879

## Sheet: underwater distributary channel
porosity	permeability	porosity
19.1	41.4401	10	10~15	15-20	20
14.5	18.8512	0.0263158	0.0526316	0.131579	0.789474
14.7	32.3086	1	2	5	30
19.4	34.9071	38	38	38	38
10	14.8928	permeability
19.2	25.0959	50	50~500	500~2000	2000
19.2	39.6724	0.184211	0.263158	0.210526	0.342105
37.7	346.107	7	10	8	13
18.4	64.0203	38	38	38	38
38.4	163.342	7	11		14
37.9	80.7256
38.9	223.055
36.6	74.6009
39	80.7872
39.5	302.397
38.5	389.987
38.9	421.97
37.6	500.638
38.4	654.065
39.4	919.444
37.3	1127.19
37.9	1209.4
42.1	1352.51
39.7	1709.48
39.9	1841.32
40.8	2031.88
40.7	2114.18
37.1	2764.27
41	2125.04
39.2	3443.42
40.7	4417.63
38.3	5269.42
43.2	5476.67
41.4	6138.5
42.5	6501.97
44.3	9415.62
43.8	10030.6
45.7	10042.9

## Sheet: Average
	underwater distributary channel	interchannel
Average porosity	35.02	21.2
Average permeability	2143.16	534
