# Supplementary material for: Accurate identification of traps and pinch-outs on a stratigraphic reservoir-A case from Hala’alate Mountain in the Junggar Basin, China
Source: PLoS One. 2024 May 31;19(5):e0303467. doi: 10.1371/journal.pone.0303467 (PMC11142507; doi:10.1371/journal.pone.0303467)
Supplement: S5 Fig — (XLSX) [file pone.0303467.s005.xlsx]

## Sheet: Sheet1
Horizon		K1q3			K1q2			J2X3			J2X2			J2X1
WELL	KB	TOP	BOT	thickness	TOP	BOT	thickness	TOP	BOT	thickness	TOP	BOT	thickness	TOP	BOT	thickness
Bq2	546	400	450	50
Hq21	485.12	365.5	430	64.5	430	462.6	32.6	462.6	491.8	29.2	491.8	517.5	25.7
Hq22	499.8	415	475.5	60.5	475.5	530	54.5	530	568	38	568	629	61	629	665.5	36.5
Hq23	514.01	358.5	403	59.5	403	418	15			0						0
Hq221	491.06	416	501	85	501	529	28	529	549	20	549	595	46	595	631	36
Hq212	498	339	392	53
Hq213	494.47	348	400	52	400	446	46	446	456	10	456	476	20
Hq24	534.16	416	486	70	486	528	42
Hq20	507.63	408	468	60	468	490	22	490	526.7	36.7	526.7	595.5	68.8
