# Supplementary material for: Accurate identification of traps and pinch-outs on a stratigraphic reservoir-A case from Hala’alate Mountain in the Junggar Basin, China
Source: PLoS One. 2024 May 31;19(5):e0303467. doi: 10.1371/journal.pone.0303467 (PMC11142507; doi:10.1371/journal.pone.0303467)
Supplement: S1 Table — (XLS) [file pone.0303467.s006.xls]

## Sheet: Tab2
Target layer	T（m）	P(m)	能量半时	C改	Line location	F(Hz)	a1(°)	a2(°)	a1-a2(°)	v (m/s)	extrapolation distance(m)
K1q2	27.19	26.93	20	-0.00956234	1945	24	3.1	2.2	0.9	2610.7	1744.22
K1q2	24.27	22.8076	18	-0.0602555	1995	27	5.5	3.5	2	2666.1	747.84
K1q2	31.07	31.0524	22	-0.000566463	2045	22	4.5	3.2	1.3	2734.5	1364.08
K1q2	25.7685	26.93	20	0.0450737	2095	27	4.2	2.4	1.8	2783	782.195
K1q2	26.1827	26.93	20	0.028542	2145	26	4.1	2.9	1.2	2723	1210.87
K1q2	23.2741	22.8076	18	-0.020044	2195	28	4.8	3.8	1	2606.7	1353.1
K1q2	23.3722	22.8076	18	-0.0241578	2245	27	5.4	4	1.4	2524.2	973.57
K1q2	26.7396	26.93	20	0.00712115	2295	24	5.2	4.3	0.9	2567	1678.63
K1q2	24.1731	22.8076	18	-0.0564903	2345	27	4.2	3	1.2	2610.7	1218.42
K1q2	28.3772	31.0524	22	0.0942739	2395	23	5.9	4.2	1.7	2610.7	867.174
K1q2	31.0798	31.0524	22	-0.000880377	2445	21	4.8	3.3	1.5	2610.7	1182.21
K1q2	27.1948	26.93	20	-0.00973685	2495	24	5.6	2.3	3.3	2610.7	474.413
K1q2	28.3772	31.0524	22	0.0942739	2545	23	3.3	2	1.3	2610.7	1140.44

## Sheet: 1945（Half energy）
1	34	1	34
2	36	2	36
3	36	3	36
4	26	4	26
5	32	5	32
6	30	6	30
7	28	7	28
8	20	8	20
9	18	9	18
10	20	10	20
11	28	11	28
12	26	12	26
13	26	13	26
14	24	14	24
15	26	15	24
		16	22
		17	18
		18	14
		19	18
		20	16
		21	16
		22	18
		23	20
		24	20

## Sheet: 1995（Half energy）
1	34
2	36							1	50
3	36							2	52
4	26							3	50
5	32							4	52
6	30							5	50
7	28							6	52
8	20							7	54
9	19							8	54
10	20							9	58
								10	60
								11	58
								12	60
								13	56
								14	54
								15	54
								16	50
								17	48
								18	50
								19	48
								20	48
								21	48
								22	56
								23	50
								24	50
								25	50
								26	52
								27	50
								28	44
								29	40
								30	38
								31	34
								32	42
								33	40
								34	38
								35	38
								36	36
								37	36
								38	36
								39	34
								40	34
								41	34
								42	34
								43	34
								44	34
								45	30
								46	30
								47	30
								48	30
								49	30
								50	30
								51	32
								52	34
								53	34
								54	30
								55	18
								56	22
								57	22

## Sheet: 2045（Half energy）
1	38
2	38
3	32
4	38
5	32
6	32
7	38
8	40
9	32
10	38
11	32
12	30
13	38
14	40
15	40
16	40
17	42
18	42
19	46
20	50
21	48
22	50
23	50
24	48
25	50
26	48
27	46
28	46
29	48
30	48
31	48
32	48
33	50
34	48
35	48
36	46
37	44
38	44
39	44
40	44
41	44
42	44
43	44
44	44
45	42
46	42
47	42
48	44
49	44
50	44
51	44
52	44
53	46
54	28
55	26
56	24
57	22
58	22
59	22
60	20
61	18
62	20
63	22
64	22

## Sheet: 2095（Half energy）
1	38
2	38
3	38
4	38
5	36
6	36
7	36
8	42
9	38
10	38
11	36
12	40
13	32
14	32
15	26
16	26
17	24
18	22
19	22
20	22
21	18
22	18
23	20
24	18
25	18
26	18
27	18
28	16
29	18
30	18
31	20
32	22
33	24
34	24
35	22
36	22
37	22
38	24
39	28
40	26
41	26
42	22
43	20
44	20
45	18
46	16
47	16
48	16
49	16
50	20
51	18
52	16
53	16
54	16
55	16
56	16
57	16
58	16
59	16
60	16
61	10
62	6
63	6
64	14
65	16
66	18
67	22
68	22
69	22
70	22
71	22
72	20
73	20
74	20

## Sheet: 2145（Half energy）
1	62
2	60
3	54
4	52
5	50
6	52
7	52
8	52
9	52
10	50
11	54
12	52
13	50
14	50
15	54
16	60
17	60
18	58
19	58
20	60
21	60
22	58
23	58
24	56
25	58
26	56
27	54
28	52
29	50
30	50
31	48
32	48
33	48
34	48
35	48
36	48
37	48
38	46
39	44
40	48
41	46
42	46
43	48
44	48
45	48
46	44
47	44
48	44
49	46
50	46
51	44
52	40
53	36
54	30
55	28
56	32
57	32
58	30
59	30
60	30
61	30
62	30
63	28
64	26
65	24
66	24
67	22
68	22
69	20
70	18
71	18
72	18
73	20
74	18
75	20
76	18
77	20
78	18
79	18
80	20
81	20

## Sheet: 2195（Half energy）
1	56
2	54
3	52
4	54
5	54
6	54
7	54
8	56
9	58
10	56
11	52
12	52
13	50
14	52
15	48
16	50
17	46
18	46
19	44
20	42
21	42
22	46
23	46
24	44
25	44
26	44
27	44
28	44
29	44
30	46
31	44
32	44
33	42
34	42
35	42
36	40
37	38
38	38
39	38
40	38
41	38
42	36
43	36
44	30
45	38
46	38
47	40
48	42
49	40
50	40
51	40
52	38
53	38
54	38
55	38
56	38
57	38
58	38
59	38
60	38
61	36
62	36
63	36
64	36
65	34
66	32
67	32
68	28
69	28
70	28
71	28
72	28
73	28
74	28
75	28
76	26
77	22
78	20
79	34
80	30
81	30
82	28
83	24
84	20
85	20
86	18
87	18
88	20
89	20
90	24
91	20
92	18
93	18
94	18

## Sheet: 2245（Half energy）
1	32
2	32
3	34
4	34
5	44
6	38
7	44
8	46
9	48
10	50
11	52
12	52
13	52
14	52
15	52
16	52
17	50
18	50
19	48
20	48
21	48
22	48
23	48
24	48
25	48
26	46
27	46
28	46
29	46
30	46
31	46
32	46
33	44
34	42
35	42
36	42
37	42
38	40
39	44
40	44
41	46
42	46
43	48
44	50
45	52
46	50
47	50
48	50
49	50
50	50
51	50
52	50
53	50
54	50
55	50
56	48
57	48
58	46
59	48
60	46
61	48
62	46
63	46
64	46
65	46
66	44
67	46
68	46
69	46
70	46
71	46
72	44
73	42
74	42
75	42
76	40
77	38
78	38
79	36
80	32
81	30
82	28
83	26
84	26
85	24
86	24
87	24
88	24
89	24
90	22
91	22
92	22
93	20
94	22
95	20
96	22
97	20
98	20
99	20
100	22
101	20
102	18
103	18
104	16
105	48
106	40
107	38
108	30
109	30
110	16
111	28
112	30
113	32
114	32
115	30
116	32
117	30
118	34
119	36
120	34
121	32
122	32
123	34
124	34
125	36
126	38
127	42
128	42
129	42
130	38
131	40
132	28
133	18
134	18
135	18
136	18
137	18

## Sheet: 2295（Half energy）
1	30
2	32
3	32
4	32
5	30
6	24
7	30
8	30
9	30
10	30
11	32
12	32
13	34
14	34
15	36
16	36
17	40
18	42
19	48
20	46
21	42
22	58
23	60
24	58
25	60
26	60
27	62
28	62
29	62
30	60
31	60
32	40
33	36
34	28
35	30
36	28
37	20
38	20
39	20
40	18
41	18
42	26
43	28
44	30
45	30
46	30
47	30
48	28
49	30
50	30
51	30
52	30
53	28
54	28
55	28
56	28
57	38
58	40
59	42
60	40
61	40
62	42
63	40
64	40
65	40
66	40
67	40
68	38
69	36
70	34
71	36
72	34
73	34
74	34
75	34
76	36
77	34
78	34
79	34
80	34
81	34
82	34
83	34
84	34
85	34
86	34
87	34
88	32
89	34
90	32
91	34
92	34
93	32
94	30
95	30
96	30
97	28
98	28
99	28
100	24
101	24
102	20
103	20
104	22
105	22
106	22
107	22
108	20
109	20
110	20
111	18
112	18
113	16
114	16
115	16
116	16
117	16
118	16
119	18
120	16
121	16
122	14
123	14
124	14
125	16
126	20
127	22
128	20
129	20
130	26
131	28
132	26
133	20
134	22
135	20
136	20

## Sheet: 2345（Half energy）
1	80
2	80
3	78
4	78
5	76
6	74
7	74
8	72
9	72
10	72
11	70
12	70
13	70
14	70
15	70
16	70
17	70
18	68
19	70
20	70
21	70
22	70
23	70
24	70
25	68
26	68
27	68
28	68
29	68
30	68
31	66
32	64
33	66
34	66
35	66
36	68
37	68
38	66
39	66
40	66
41	64
42	66
43	64
44	64
45	64
46	64
47	64
48	64
49	64
50	62
51	62
52	62
53	62
54	60
55	60
56	60
57	56
58	56
59	58
60	58
61	58
62	56
63	54
64	52
65	62
66	64
67	62
68	62
69	64
70	64
71	64
72	64
73	66
74	64
75	64
76	64
77	64
78	62
79	64
80	64
81	68
82	68
83	68
84	68
85	68
86	66
87	64
88	62
89	62
90	58
91	56
92	54
93	56
94	58
95	56
96	54
97	56
98	56
99	60
100	58
101	46
102	46
103	46
104	18
105	18
106	18
107	18
108	18
109	18
110	20
111	20
112	20
113	20
114	20
115	22
116	24
117	24
118	24
119	24
120	24
121	26
122	24
123	22
124	24
125	24
126	26
127	28
128	28
129	30
130	30
131	32
132	32
133	32
134	32
135	32
136	34
137	34
138	32
139	34
140	30
141	26
142	20
143	20
144	22
145	22
146	22
147	24
148	24
149	24
150	22
151	20
152	20
153	14
154	14
155	16
156	16
157	16
158	20
159	20
160	22
161	20
162	18
163	18
164	16
165	16
166	20
167	20
168	18
169	18
170	20
171	18

[truncated: 4 more sheets: 2395（Half energy）, 2445（Half energy）, 2495（Half energy）, 2545（Half energy）]
